# Supplementary material for: Intra-genomic GC heterogeneity in sauropsids: evolutionary insights from cDNA mapping and GC3 profiling in snake
Source: BMC Genomics. 2012 Nov 9;13:604. doi: 10.1186/1471-2164-13-604 (PMC3549455; doi:10.1186/1471-2164-13-604)
Supplement: Additional file 2 — IDs and GC3 of 184 orthologous gene sets. IDs and GC3 of 184 orthologous gene sets. [file 1471-2164-13-604-S2.xlsx]

## Sheet: Additional file 1
Additional file 2. IDs and GC3 of 184 orthologous gene sets.
Japanese four-striped rat snake (Elaphe quadrivirgata)				Anolis carolinensis			Gallus gallus			Pelodiscus sinensis		Homo sapiens		Mus musculus		Xenopus tropicalis
Clone ID	Accession No.	GC3	Chromosomeb	Sequence IDa	GC3	Chromosomeb	Sequence IDa	GC3	Chromosomeb	Sequence IDa	GC3	Sequence IDa	GC3	Sequence IDa	GC3	Sequence IDa	GC3	Gene symbolc	Gene namec
Eq_aB_001004_N11	FS942053	0.667	1p	ENSACAP00000013468	0.665	AAWZ02039315	ENSGALP00000038736	0.725	19	ENSPSIP00000003340	0.665	ENSP00000304697	0.746	ENSMUSP00000104347	0.809	ENSXETP00000037338	0.463	UBB	ubiquitin B precursor
Eq_aB_005008_H18	BW999947	0.655	1p	ENSACAP00000008754	0.749	GL343543.1	ENSGALP00000008960	0.516	19	ENSPSIP00000001837	0.752	ENSP00000247271	0.416	ENSMUSP00000054140	0.455	none		OMG	oligodendrocyte myelin glycoprotein
Eq_aB_005008_A10	FS942055	0.518	1p	ENSACAP00000011133	0.527	GL343684.1	ENSGALP00000008139	0.461	19	ENSPSIP00000013683	0.407	ENSP00000376785	0.356	ENSMUSP00000049057	0.42	none		TRIM37	tripartite motif-containing 37 protein
Eq_aB_026_M20	AU312353	0.5	1p	ENSACAP00000008825	0.769	GL343953.1	ENSGALP00000026576	0.548	3	ENSPSIP00000017261	0.476	ENSP00000384255	0.456	ENSMUSP00000076217	0.575	NP_001096245	0.662	GPN1	GPN-loop GTPase 1
Eq_aB_022_O16	AU312344	0.281	1p	ENSACAP00000003502	0.425	1	ENSGALP00000013078	0.445	3	ENSPSIP00000014522	0.297	ENSP00000385400	0.394	ENSMUSP00000020754	0.446	ENSXETP00000013374	0.414	CCDC104	coiled-coil domain containing 104
Eq_aB_013016_C06	AU312325	0.316	1p	ENSACAP00000002487	0.41	GL343523.1	ENSGALP00000006970	0.367	3	ENSPSIP00000016332	0.342	ENSP00000384863	0.328	ENSMUSP00000105178	0.341	ENSXETP00000004732	0.387	XPO1	exportin 1
Eq_aB_022_E17	AU312341	0.414	1p	ENSACAP00000005332	0.437	1	ENSGALP00000015178	0.613	3	ENSPSIP00000011817	0.443	ENSP00000316476	0.48	ENSMUSP00000048519	0.65	ENSXETP00000040228	0.7	DEGS1	degenerative spermatocyte homolog 1, lipid desaturase
Eq_aB_017020_A17	AU312332	0.416	1p	ENSACAP00000009123	0.396	1	ENSGALP00000038876	0.468	3	ENSPSIP00000015931	0.376	ENSP00000296126	0.408	ENSMUSP00000048337	0.476	none		WDR43	WD repeat domain 43
Eq_aB_013016_B03	AU312324	0.365	1p	ENSACAP00000001345	0.397	1	ENSGALP00000015623	0.387	3	ENSPSIP00000012267	0.395	ENSP00000355890	0.366	ENSMUSP00000045841	0.489	ENSXETP00000005896	0.553	EPRS	glutamyl-prolyl tRNA synthetase
Eq_aB_021_N08	AU312339	0.362	1p	ENSACAP00000014156	0.431	1	ENSGALP00000025327	0.419	3	none		ENSP00000358400	0.504	ENSMUSP00000071569	0.499	none		MDN1	MDN1, midasin homolog
Eq_aB_021_J10	FS942092	0.406	1pcen	ENSACAP00000015533	0.437	1	ENSGALP00000003484	0.435	13	ENSPSIP00000013387	0.433	ENSP00000296933	0.497	ENSMUSP00000104991	0.571	none		FBXW11	F-box and WD repeat domain containing 11 isoform B
Eq_aB_005008_G07	AU312311	0.388	1p	ENSACAP00000001598	0.385	1	ENSGALP00000014331	0.327	3	none		ENSP00000238855	0.321	ENSMUSP00000036778	0.385	none		AFTPH	aftiphilin protein isoform c
Eq_aB_021_F03	AU312337	0.315	1q	ENSACAP00000009477	0.437	GL343436.1	ENSGALP00000013029	0.409	7	ENSPSIP00000019479	0.357	ENSP00000335321	0.334	ENSMUSP00000027127	0.368	ENSXETP00000029260	0.295	SF3B1	splicing factor 3b, subunit 1 isoform 1
Eq_aB_005008_D14	BW999948	0.383	1q, 3cen	ENSACAP00000012265	0.46	GL343296.1	ENSGALP00000036967	0.511	7	ENSPSIP00000018455	0.357	ENSP00000343563	0.466	ENSMUSP00000099821	0.527	ENSXETP00000046908	0.489	CACNB4	calcium channel, voltage-dependent, beta 4 subunit isoform a
Eq_aB_017020_H06	BW999949	0.385	1q	ENSACAP00000002960	0.483		ENSGALP00000020312	0.489	7	ENSPSIP00000018920	0.428	ENSP00000302501	0.492	ENSMUSP00000069685	0.539	ENSXETP00000000500	0.456	ZEB2	zinc finger homeobox 1b
Eq_aB_017020_A11	AU312331	0.548	1q	ENSACAP00000010169	0.471	1	ENSGALP00000019192	0.524	7	ENSPSIP00000003941	0.403	ENSP00000232607	0.454	ENSMUSP00000023510	0.588	none		UMPS	uridine monophosphate synthase
Eq_aB_009012_M08	BW999950	0.596	1q	ENSACAP00000008502	0.585	1	ENSGALP00000005548	0.868	5	ENSPSIP00000020076	0.334	ENSP00000265686	0.871	ENSMUSP00000001801	0.735	ENSXETP00000034397	0.405	TCIRG1	T-cell, immune regulator 1 isoform b
Eq_aB_009012_E17	AU312316	0.401	1q	ENSACAP00000000061	0.367	1	ENSGALP00000010193	0.435	5	ENSPSIP00000002704	0.382	ENSP00000349721	0.499	ENSMUSP00000014546	0.44	NP_0989266	0.627	TSG101	tumor susceptibility gene 101
Eq_aB_025_M03	AU312350	0.39	1q	ENSACAP00000013506	0.433	GL343283.1	ENSGALP00000022897	0.462	5	ENSPSIP00000008752	0.447	ENSP00000374296	0.439	ENSMUSP00000106776	0.434	ENSXETP00000008643	0.57	CAPRIN1	membrane component chromosome 11 surface marker 1 isoform 1
Eq_aB_017020_H09	FS942080	0.37	1q	ENSACAP00000016015	0.36	1	ENSGALP00000015182	0.389	5	ENSPSIP00000006555	0.397	ENSP00000261973	0.351	ENSMUSP00000010752	0.371	ENSXETP00000047298	0.396	RBM25	RNA binding motif protein 25
Eq_aB_013016_G19	AU312327	0.428	1q	ENSACAP00000006190	0.368	GL343272.1	ENSGALP00000031974	0.388	5	ENSPSIP00000018826	0.406	ENSP00000303019	0.397	ENSMUSP00000106018	0.4	ENSXETP00000024520	0.44	GPHN	gephyrin isoform 1
Eq_aB_001004_N14	FS942054	0.336	1q	ENSACAP00000002468	0.442	2	ENSGALP00000016237	0.493	5	ENSPSIP00000019449	0.422	ENSP00000250454	0.4	ENSMUSP00000069381	0.477	ENSXETP00000006394	0.5	EAPP	E2F-associated phosphoprotein
Eq_aB_009012_M15	FS942067	0.438	1q	ENSACAP00000005401	0.534	GL343272.1	ENSGALP00000015410	0.582	5	ENSPSIP00000009799	0.581	ENSP00000193403	0.796	ENSMUSP00000021554	0.722	ENSXETP00000038881	0.499	ACTN1	actinin, alpha 1
Eq_aB_005008_F24	AU312310	0.411	1q	ENSACAP00000000137	0.503	GL343232.1	ENSGALP00000036720	0.471	5	ENSPSIP00000007918	0.422	ENSP00000348965	0.625	ENSMUSP00000018851	0.68	none		DYNC1H1	dynein, cytoplasmic, heavy polypeptide 1
Eq_aB_013016_G05	BW999951	0.424	1q	ENSACAP00000000156	0.56	GL343232.1	ENSGALP00000036711	0.509	5	ENSPSIP00000020286	0.455	ENSP00000216281	0.475	ENSMUSP00000021698	0.508	ENSXETP00000022600	0.394	HSP90AA1	heat shock protein 90kDa alpha (cytosolic), class A member 1 isoform 2
Eq_aB_021_J09	AU312338	0.567	1q	ENSACAP00000010555	0.858	GL344399.1	none			none		ENSP00000315147	0.848	ENSMUSP00000019283	0.747	NP_001119985	0.466	ISYNA1	myo-inositol 1-phosphate synthase A1
Eq_aB_022_E08	FS942105	0.479	1q	none			ENSGALP00000006300	0.385	28	ENSPSIP00000017848	0.391	ENSP00000291439	0.863	ENSMUSP00000003117	0.725	ENSXETP00000029812	0.409	AP1M1	adaptor-related protein complex 1, mu 1 subunit
Eq_aB_001004_A14	FS942043	0.486	1q	none			ENSGALP00000040427	0.444	28	ENSPSIP00000010435	0.415	ENSP00000314813	0.731	ENSMUSP00000055922	0.709	ENSXETP00000029891	0.423	OAZ1	ornithine decarboxylase antizyme 1
Eq_aB_022_I20	AU312343	0.507	1q	ENSACAP00000015691	0.903	GL344009.1	ENSGALP00000040196	0.546	6	ENSPSIP00000006999	0.457	ENSP00000252936	0.795	ENSMUSP00000026547	0.65	none		TUBGCP2	tubulin, gamma complex associated protein 2
Eq_aB_017020_G16	FS942079	0.695	1q	ENSACAP00000012138	0.473	GL344009.1	ENSGALP00000002828	0.721	28	ENSPSIP00000012563	0.565	ENSP00000307940	0.854	ENSMUSP00000046101	0.742	ENSXETP00000013988	0.462	EEF2	eukaryotic translation elongation factor 2
Eq_aB_001004_K15	AU312309	0.34	2p	ENSACAP00000007790	0.371	GL343335.1	ENSGALP00000005112	0.368	Z	ENSPSIP00000006233	0.382	ENSP00000265069	0.342	ENSMUSP00000022814	0.368	ENSXETP00000034046	0.486	ZFR	zinc finger RNA binding protein
Eq_aB_021_O11	FS942098	0.233	2p	ENSACAP00000007375	0.305	GL343193.1	ENSGALP00000000295	0.321	Z	ENSPSIP00000015391	0.303	ENSP00000257430	0.292	ENSMUSP00000111447	0.408	ENSXETP00000046491	0.344	APC	adenomatous polyposis coli
Eq_aB_009012_O22	FS942069	0.296	2p	ENSACAP00000012915	0.365	2	ENSGALP00000023595	0.395	Z	ENSPSIP00000017637	0.385	ENSP00000351596	0.348	ENSMUSP00000089045	0.444	ENSXETP00000029315	0.42	TTC37	tetratricopeptide repeat domain 37
Eq_aB_009012_N18	AU312322	0.299	2p	ENSACAP00000002781	0.416	GL343193.1	ENSGALP00000023634	0.388	Z	ENSPSIP00000012622	0.418	ENSP00000297540	0.386	ENSMUSP00000008445	0.53	ENSXETP00000011296	0.428	PHAX	RNA U, small nuclear RNA export adaptor (phosphorylation regulated)
Eq_aB_013016_N21	BW999953	0.461	2p	ENSACAP00000001884	0.443	2	ENSGALP00000020520	0.423	Z	ENSPSIP00000003595	0.382	ENSP00000365576	0.419	ENSMUSP00000050191	0.564	ENSXETP00000036574	0.406	UBQLN1	ubiquilin 1 isoform 1
Eq_aB_001004_H08	FS942047	0.417	2p	ENSACAP00000013128	0.507	2	ENSGALP00000020559	0.448	Z	ENSPSIP00000003912	0.429	ENSP00000365073	0.514	ENSMUSP00000021933	0.599	ENSXETP00000057468	0.394	CTSL1	cathepsin L1 preproprotein
Eq_aB_013016_E24	BW999952	0.263	2p	ENSACAP00000005758	0.313	2	ENSGALP00000024437	0.34	Z	ENSPSIP00000013024	0.328	ENSP00000365821	0.297	ENSMUSP00000068716	0.366	ENSXETP00000007808	0.338	VPS13A	vacuolar protein sorting 13A isoform A
Eq_aB_001004_N02	FS942052	0.484	2p	ENSACAP00000017351	0.522	2	ENSGALP00000037460	0.502	Z	ENSPSIP00000008774	0.405	ENSP00000344801	0.53	ENSMUSP00000043937	0.582	ENSXETP00000049951	0.364	SLC24A2	solute carrier family 24 (sodium/potassium/calcium exchanger), member 2
Eq_aB_013016_F15	AU312326	0.36	2p	ENSACAP00000010554	0.418	2	ENSGALP00000002890	0.393	Z	ENSPSIP00000017037	0.349	ENSP00000369339	0.347	ENSMUSP00000081775	0.449	NP_001016262	0.456	C9orf72	hypothetical protein LOC203228 isoform a
Eq_aB_001004_L12	BW999954	0.437	2p	ENSACAP00000012574	0.428	GL343476.1	ENSGALP00000025258	0.459	Z	ENSPSIP00000019508	0.471	ENSP00000339889	0.419	ENSMUSP00000036198	0.401	none		KIAA0368	KIAA0368 protein
Eq_aB_013016_D08	BW999955	0.436	2p	ENSACAP00000001234	0.434	GL343463.1	ENSGALP00000032131	0.438	Z	ENSPSIP00000009121	0.343	ENSP00000353735	0.328	ENSMUSP00000046843	0.424	ENSXETP00000032271	0.349	TOPORS	topoisomerase I binding, arginine/serine-rich
Eq_aB_009012_E18	BW999956	0.355	2cen	ENSACAP00000017370	0.378	2	ENSGALP00000035685	0.378	1	none		ENSP00000348512	0.366	ENSMUSP00000029315	0.439	none		FAM48A	family with sequence similarity 48, member A isoform a
Eq_aB_001004_E22	AU312305	0.538	2cen	ENSACAP00000016545	0.683	2	none			none		ENSP00000222124	0.725	ENSMUSP00000048832	0.735	ENSXETP00000017377	0.766	TMEM205	transmembrane protein 205
Eq_aB_026_G09	FS942125	0.456	2cen	ENSACAP00000004865	0.505	GL343198.1	ENSGALP00000021686	0.736	Un	ENSPSIP00000008993	0.497	ENSP00000252595	0.865	ENSMUSP00000034267	0.731	none		SLC27A1	solute carrier family 27, member 1
Eq_aB_023_K12	FS942116	0.462	2qcen	ENSACAP00000012542	0.486	2	none			ENSPSIP00000003432	0.382	ENSP00000296289	0.759	ENSMUSP00000002025	0.53	ENSXETP00000034167	0.456	TKT	transketolase
Eq_aB_009012_F23	AU312317	0.487	2q	ENSACAP00000006650	0.51	GL343212.1	none			none		ENSP00000346785	0.552	ENSMUSP00000026479	0.609	ENSXETP00000013692	0.509	DCTN2	dynactin 2
Eq_aB_005008_L08	FS942059	0.534	2q	none			none			ENSPSIP00000013376	0.87	ENSP00000349887	0.807	ENSMUSP00000065337	0.747	ENSXETP00000010331	0.659	ASNA1	arsA arsenite transporter, ATP-binding, homolog 1
Eq_aB_001004_J17	BW999958	0.317	2q	ENSACAP00000001000	0.397	GL343250.1	ENSGALP00000005576	0.382	18	ENSPSIP00000012095	0.348	ENSP00000225792	0.361	ENSMUSP00000021062	0.389	ENSXETP00000027529	0.498	DDX5	DEAD (Asp-Glu-Ala-Asp) box polypeptide 5
Eq_aB_013016_P06	BW999957	0.511	2q	ENSACAP00000007940	0.545	2	ENSGALP00000003183	0.646	18	ENSPSIP00000016116	0.602	ENSP00000333806	0.789	ENSMUSP00000021147	0.756	ENSXETP00000042298	0.597	EXOC7	exocyst complex component 7 isoform b
Eq_aB_001004_F20	BW999985	0.5	2q	ENSACAP00000010424	0.512	2	ENSGALP00000011689	0.491	18	ENSPSIP00000020021	0.672	ENSP00000327801	0.75	ENSMUSP00000026122	0.623	ENSXETP00000011920	0.429	P4HB	prolyl 4-hydroxylase, beta subunit precursor
Eq_aB_001004_K04	AU312308	0.409	2q	ENSACAP00000014367	0.469	1	ENSGALP00000002633	0.559	13	ENSPSIP00000006542	0.383	ENSP00000344635	0.393	ENSMUSP00000020576	0.476	ENSXETP00000017352	0.451	CCNG1	cyclin G1
Eq_aB_022_M23	FS942110	0.39	2q	ENSACAP00000012528	0.408	2	ENSGALP00000039135	0.451	13	ENSPSIP00000012067	0.344	ENSP00000368087	0.36	ENSMUSP00000099817	0.478	none		RAD50	RAD50 homolog isoform 2
Eq_aB_022_D19	FS942103	0.47	2q	ENSACAP00000014894	0.505	2	ENSGALP00000039686	0.758	13	ENSPSIP00000017283	0.673	ENSP00000381412	0.751	ENSMUSP00000025519	0.718	none		CAMK2A	calcium/calmodulin-dependent protein kinase IIA isoform 2
Eq_aB_022_H11	FS942107	0.41	2q	ENSACAP00000016181	0.413	2	ENSGALP00000009617	0.486	13	ENSPSIP00000020446	0.382	ENSP00000353773	0.622	ENSMUSP00000020643	0.649	ENSXETP00000039680	0.347	RUFY1	RUN and FYVE domain-containing 1 isoform a
Eq_aB_001004_E14	AU312304	0.365	2q	ENSACAP00000001317	0.43	GL343223.1	ENSGALP00000033465	0.65	13	ENSPSIP00000004726	0.404	ENSP00000351157	0.508	ENSMUSP00000021959	0.608	ENSXETP00000022849	0.356	TXNDC15	disulfide isomerase
Eq_aB_017020_F23	FS942077	0.513	2q	ENSACAP00000009740	0.631	1	ENSGALP00000006639	0.795	13	ENSPSIP00000012573	0.859	ENSP00000231061	0.766	ENSMUSP00000104486	0.741	ENSXETP00000023428	0.578	SPARC	secreted protein, acidic, cysteine-rich
Eq_aB_013016_J03	AU312329	0.49	2q	ENSACAP00000006528	0.627	2	none			ENSPSIP00000018184	0.399	ENSP00000377147	0.777	ENSMUSP00000001081	0.733	none		RMND5B	required for meiotic nuclear division 5 homolog B
Eq_aB_025_D17	AU312349	0.441	2q	ENSACAP00000014458	0.502	2	ENSGALP00000007207	0.652	13	ENSPSIP00000017615	0.548	ENSP00000255263	0.498	ENSMUSP00000025505	0.557	NP_001025673	0.477	DCTN4	dynactin 4 (p62)
Eq_aB_001004_B11	AU312303	0.491	2q	ENSACAP00000013672	0.571	6	none			none		ENSP00000343497	0.817	ENSMUSP00000103461	0.743	ENSXETP00000038289	0.493	NOSIP	nitric oxide synthase interacting protein
Eq_aB_009012_P03	BW999984	0.518	2q	ENSACAP00000009127	0.579	2	ENSGALP00000007379	0.864	Un	ENSPSIP00000003689	0.393	ENSP00000312999	0.811	ENSMUSP00000057543	0.766	NP_989250	0.58	GNAI2	guanine nucleotide binding protein (G protein), alpha inhibiting activity polypeptide 2
Eq_aB_013016_I05	BW999959	0.386	2q	ENSACAP00000012738	0.377	2	ENSGALP00000008067	0.429	12	ENSPSIP00000016942	0.39	ENSP00000273221	0.822	ENSMUSP00000098712	0.706	ENSXETP00000003605	0.666	IQSEC1	IQ motif and Sec7 domain 1
Eq_aB_009012_F05	BW999960	0.323	2q	ENSACAP00000008519	0.4	2	ENSGALP00000007358	0.586	12	ENSPSIP00000018070	0.537	ENSP00000343054	0.509	ENSMUSP00000035199	0.471	ENSXETP00000015911	0.427	RBM5	RNA binding motif protein 5
Eq_aB_001004_B09	BW999961	0.405	2q	ENSACAP00000010080	0.433	2	ENSGALP00000013490	0.537	12	ENSPSIP00000020334	0.456	ENSP00000349029	0.601	ENSMUSP00000108830	0.646	ENSXETP00000011267	0.482	ITPR1	inositol 1,4,5-triphosphate receptor, type 1 isoform 1
Eq_aB_022_F05	FS942106	0.314	2q	ENSACAP00000013835	0.401	2	ENSGALP00000009979	0.391	12	ENSPSIP00000007672	0.364	ENSP00000353329	0.479	ENSMUSP00000000828	0.574	ENSXETP00000010415	0.426	TXNRD3	PREDICTED: similar to TXNRD3 protein
Eq_aB_021_M15	FS942096	0.436	2q	ENSACAP00000009809	0.453	2	ENSGALP00000007775	0.426	12	ENSPSIP00000004564	0.465	ENSP00000254488	0.759	ENSMUSP00000032451	0.758	none		SLC6A11	solute carrier family 6 (neurotransmitter transporter, GABA), member 11
Eq_aB_021_N15	FS942097	0.44	2q	ENSACAP00000013096	0.464	2	ENSGALP00000007982	0.566	12	ENSPSIP00000011678	0.423	ENSP00000170447	0.603	ENSMUSP00000000449	0.565	NP_001005447	0.719	MKRN2	makorin, ring finger protein, 2
Eq_aB_021_P22	FS942101	0.403	2q	ENSACAP00000001648	0.345	2	ENSGALP00000012826	0.481	12	ENSPSIP00000002506	0.342	ENSP00000256509	0.373	ENSMUSP00000063933	0.409	ENSXETP00000001607	0.519	CHL1	cell adhesion molecule with homology to L1CAM precursor
Eq_aB_005008_O02	BW999962	0.434	3p	ENSACAP00000008675	0.428	GL343269.1	ENSGALP00000026451	0.465	2	ENSPSIP00000017973	0.396	ENSP00000259486	0.456	ENSMUSP00000036180	0.485	ENSXETP00000006796	0.475	ENPP2	autotaxin isoform 2 preproprotein
Eq_aB_013016_A11	BW999963	0.368	3p	ENSACAP00000008552	0.429	4	ENSGALP00000028746	0.449	2	ENSPSIP00000003913	0.437	ENSP00000379287	0.427	ENSMUSP00000022894	0.535	ENSXETP00000013608	0.49	YWHAZ	tyrosine 3/tryptophan 5 -monooxygenase activation protein, zeta polypeptide
Eq_aB_017020_D13	BW999964	0.287	3p	ENSACAP00000013818	0.352	4	ENSGALP00000025453	0.369	2	ENSPSIP00000010913	0.332	ENSP00000382279	0.274	ENSMUSP00000088875	0.369	ENSXETP00000030189	0.392	LRRCC1	sodium channel associated protein 2 isoform b
Eq_aB_001004_E11	BW999965	0.405	3p	none			ENSGALP00000034851	0.37	Un	ENSPSIP00000007538	0.4	ENSP00000320043	0.429	ENSMUSP00000027036	0.443	ENSXETP00000017749	0.452	LYPLA1	lysophospholipase I
Eq_aB_001004_B05	AU312302	0.398	3p	ENSACAP00000001941	0.457	4	ENSGALP00000024352	0.517	2	ENSPSIP00000002607	0.447	ENSP00000269138	0.456	ENSMUSP00000046320	0.55	ENSXETP00000015122	0.426	SS18	synovial sarcoma translocation, chromosome 18 isoform 1
Eq_aB_009012_H14	AU312318	0.424	3p	none			ENSGALP00000022146	0.503	2	ENSPSIP00000009276	0.459	ENSP00000348273	0.638	ENSMUSP00000099876	0.645	ENSXETP00000023586	0.486	MBP	Golli-mbp isoform 1
Eq_aB_017020_C21	BW999966	0.327	3p	ENSACAP00000009678	0.393	4	ENSGALP00000023784	0.482	2	ENSPSIP00000005734	0.396	ENSP00000341138	0.542	ENSMUSP00000079098	0.574	ENSXETP00000010828	0.422	EPB41L3	erythrocyte membrane protein band 4.1-like 3
Eq_aB_017020_D06	BW999967	0.621	3p	ENSACAP00000017398	0.744	GL343247.1	ENSGALP00000020884	0.901	2	ENSPSIP00000011358	0.622	ENSP00000369703	0.883	ENSMUSP00000060246	0.766	ENSXETP00000039092	0.476	TUBB2A	tubulin, beta 2
Eq_aB_017020_I14	BW999968	0.343	3p	ENSACAP00000001685	0.369	4	ENSGALP00000022096	0.444	2	ENSPSIP00000005446	0.431	ENSP00000382251	0.486	ENSMUSP00000072662	0.616	none		LRRC16A	leucine rich repeat containing 16
Eq_aB_017020_K23	BW999969	0.422	3p	ENSACAP00000001566	0.451	GL343311.1	ENSGALP00000020953	0.478	2	ENSPSIP00000018359	0.43	ENSP00000369901	0.634	ENSMUSP00000105902	0.55	ENSXETP00000001399	0.361	SERPINB6	serine (or cysteine) proteinase inhibitor, clade B (ovalbumin), member 6
Eq_aB_017020_C11	BW999970	0.371	3p	ENSACAP00000017413	0.406	GL343247.1	ENSGALP00000020888	0.428	2	ENSPSIP00000011421	0.359	ENSP00000369739	0.581	ENSMUSP00000046168	0.589	ENSXETP00000039095	0.333	BPHL	biphenyl hydrolase-like
Eq_aB_009012_A02	BW999971	0.325	3p	ENSACAP00000003422	0.366	4	ENSGALP00000020675	0.396	2	ENSPSIP00000010830	0.387	ENSP00000368091	0.504	ENSMUSP00000105748	0.644	none		KIF13A	kinesin family member 13A isoform b
Eq_aB_009012_I01	FS942066	0.381	3pcen	none			XP_414470	0.596	13	ENSPSIP00000008172	0.354	ENSP00000381718	0.354	ENSMUSP00000036413	0.374	ENSXETP00000046120	0.395	UBE2D2	ubiquitin-conjugating enzyme E2D 2 isoform 1
Eq_aB_021_E21	FS942088	0.375	3cen	ENSACAP00000011701	0.44	4	ENSGALP00000004141	0.589	13	ENSPSIP00000006305	0.59	ENSP00000302967	0.64	ENSMUSP00000037981	0.593	ENSXETP00000005840	0.416	HDAC3	histone deacetylase 3
Eq_aB_001004_C19	BW999972	0.374	3q	ENSACAP00000001710	0.391	GL343203.1	ENSGALP00000008171	0.361	8	ENSPSIP00000013980	0.363	ENSP00000356448	0.313	ENSMUSP00000066479	0.392	ENSXETP00000037857	0.396	TPR	nuclear pore complex-associated protein TPR
Eq_aB_013016_I21	BW999973	0.405	3q	ENSACAP00000014835	0.448	AAWZ02036488	ENSGALP00000032496	0.497	8	ENSPSIP00000011775	0.505	ENSP00000312606	0.618	ENSMUSP00000030455	0.554	ENSXETP00000007570	0.364	AKR1A1	aldo-keto reductase family 1, member A1
Eq_aB_001004_M03	BW999974	0.354	3q	ENSACAP00000001118	0.4	4	ENSGALP00000009853	0.374	8	ENSPSIP00000002491	0.373	ENSP00000378091	0.347	ENSMUSP00000031227	0.422	ENSXETP00000013410	0.372	ZNF326	zinc finger protein 326 isoform 1
Eq_aB_009012_P15	BW999975	0.346	3q	ENSACAP00000008778	0.341	4	ENSGALP00000017456	0.588	8	ENSPSIP00000003007	0.375	ENSP00000072644	0.464	ENSMUSP00000075113	0.592	ENSXETP00000043196	0.439	YIPF1	Yip1 domain family, member 1
Eq_aB_017020_H14	FS942081	0.38	3q	ENSACAP00000006032	0.435	4	ENSGALP00000002236	0.463	26	ENSPSIP00000003830	0.44	ENSP00000348786	0.429	ENSMUSP00000088174	0.408	none		RAP1A	RAP1A, member of RAS oncogene family
Eq_aB_026_M24	AU312354	0.518	3q	ENSACAP00000002661	0.573	4	ENSGALP00000003113	0.778	26	ENSPSIP00000003985	0.531	ENSP00000358554	0.4	ENSMUSP00000005830	0.573	ENSXETP00000043895	0.645	BCAS2	breast carcinoma amplified sequence 2
Eq_aB_021_I04	FS942091	0.429	3q	ENSACAP00000007630	0.404	GL343228.1	ENSGALP00000001263	0.519	26	ENSPSIP00000003740	0.39	ENSP00000324733	0.639	ENSMUSP00000004281	0.71	ENSXETP00000051090	0.413	DYRK2	dual-specificity tyrosine-(Y)-phosphorylation regulated kinase 2 isoform 1
Eq_aB_026_D23	FS942123	0.372	3q	ENSACAP00000016818	0.415	GL343382.1	ENSGALP00000001306	0.496	26	ENSPSIP00000007084	0.497	ENSP00000391069	0.412	ENSMUSP00000004987	0.534	NP_001085122	0.395	SRPK1	SFRS protein kinase 1
Eq_aB_001004_F19	FS942045	0.444	3q	ENSACAP00000003635	0.523	4	ENSGALP00000039973	0.778	26	ENSPSIP00000014169	0.402	ENSP00000356275	0.674	ENSMUSP00000095169	0.668	ENSXETP00000037246	0.435	CSRP1	cysteine and glycine-rich protein 1
Eq_aB_009012_D12	BW999976	0.371	3q	ENSACAP00000006657	0.419	4	ENSGALP00000002163	0.468	20	ENSPSIP00000017033	0.486	ENSP00000380235	0.412	ENSMUSP00000105112	0.428	ENSXETP00000046353	0.614	RALGAPB	Ral GTPase activating protein, beta subunit (non-catalytic)
Eq_aB_022_L12	FS942108	0.372	3q	ENSACAP00000009415	0.492	4	ENSGALP00000001587	0.673	20	ENSPSIP00000018819	0.599	ENSP00000338964	0.727	ENSMUSP00000029131	0.683	ENSXETP00000042173	0.493	GGT7	gamma-glutamyltransferase 7
Eq_aB_005008_N10	BW999977	0.411	3q	ENSACAP00000015664	0.397	4	ENSGALP00000007531	0.371	20	ENSPSIP00000011885	0.392	ENSP00000360857	0.539	ENSMUSP00000104859	0.55	ENSXETP00000003706	0.488	STAU1	staufen isoform c
Eq_aB_001004_I09	BW999978	0.299	3q	ENSACAP00000006181	0.289	4	ENSGALP00000002397	0.326	20	ENSPSIP00000008033	0.298	ENSP00000363228	0.362	ENSMUSP00000105233	0.357	none		RBM12	RNA binding motif protein 12
Eq_aB_017020_O23	FS942084	0.441	3q	ENSACAP00000005906	0.529	GL343475.1	ENSGALP00000012170	0.495	20	ENSPSIP00000007797	0.454	ENSP00000348395	0.807	ENSMUSP00000042808	0.718	NP_001027495	0.716	NPEPL1	aminopeptidase-like 1
Eq_aB_005008_G10	BW999979	0.576	4p	ENSACAP00000006414	0.455	GL343395.1	ENSGALP00000035709	0.628	1	ENSPSIP00000009658	0.429	ENSP00000368350	0.535	ENSMUSP00000106519	0.564	ENSXETP00000032120	0.465	TPT1	tumor protein, translationally-controlled 1
Eq_aB_001004_G10	AU312306	0.289	4p	ENSACAP00000007231	0.398	3	ENSGALP00000026307	0.426	1	ENSPSIP00000017325	0.353	ENSP00000253039	0.347	ENSMUSP00000059395	0.396	ENSXETP00000013675	0.399	EIF2S3	eukaryotic translation initiation factor 2, subunit 3 gamma, 52kDa
Eq_aB_013016_G21	AU312328	0.321	4p	ENSACAP00000011207	0.446	3	ENSGALP00000026649	0.444	1	ENSPSIP00000011442	0.373	ENSP00000369500	0.491	ENSMUSP00000033723	0.49	ENSXETP00000019645	0.392	SYAP1	SYAP1 protein
Eq_aB_009012_J17	AU312319	0.299	4q	ENSACAP00000008902	0.397	3	ENSGALP00000025816	0.488	1	ENSPSIP00000013052	0.424	ENSP00000311399	0.633	ENSMUSP00000023615	0.636	ENSXETP00000028561	0.592	DSCR3	Down syndrome critical region protein 3
Eq_aB_013016_E13	BW999980	0.425	4q	ENSACAP00000004172	0.422	3	ENSGALP00000027501	0.428	1	ENSPSIP00000014119	0.416	ENSP00000382257	0.501	ENSMUSP00000050034	0.624	ENSXETP00000037307	0.438	DCLK1	doublecortin and CaM kinase-like 1
Eq_aB_017020_L06	BW999981	0.523	4q	ENSACAP00000006171	0.505	GL343659.1	ENSGALP00000027678	0.495	1	ENSPSIP00000012584	0.418	ENSP00000265840	0.461	ENSMUSP00000046191	0.557	ENSXETP00000031713	0.53	ELMOD1	ELMO/CED-12 domain containing 1
Eq_aB_005008_N03	FS942060	0.375	5q	ENSACAP00000016201	0.443	3	ENSGALP00000039803	0.514	6	ENSPSIP00000014473	0.529	ENSP00000378394	0.725	ENSMUSP00000004316	0.702	ENSXETP00000037413	0.429	PSAP	prosaposin isoform b preproprotein
Eq_aB_001004_J13	AU312307	0.345	5q	ENSACAP00000000800	0.412	3	ENSGALP00000010667	0.492	6	ENSPSIP00000012617	0.397	ENSP00000357748	0.429	ENSMUSP00000033282	0.57	ENSXETP00000053943	0.531	BCCIP	BRCA2 and CDKN1A-interacting protein isoform C
Eq_aB_009012_F17	FS942063	0.507	5q	ENSACAP00000002053	0.613	GL343810.1	ENSGALP00000038677	0.829	6	ENSPSIP00000004422	0.825	ENSP00000384413	0.665	ENSMUSP00000011896	0.717	ENSXETP00000007433	0.484	PGAM1	phosphoglycerate mutase 1 (brain)
Eq_aB_024_C04	AU312347	0.306	5q	ENSACAP00000004823	0.457	3	ENSGALP00000013488	0.5	6	ENSPSIP00000006120	0.52	ENSP00000348215	0.759	ENSMUSP00000107426	0.723	ENSXETP00000024886	0.371	SH3PXD2A	SH3 multiple domains 1
Eq_aB_005008_A12	FS942056	0.352	5q	ENSACAP00000009871	0.439	3	ENSGALP00000040343	0.628	9	ENSPSIP00000009343	0.668	ENSP00000264998	0.558	ENSMUSP00000108264	0.607	ENSXETP00000025834	0.438	TF	transferrin
Eq_aB_005008_D23	FS942057	0.321	5q	ENSACAP00000004082	0.324	3	ENSGALP00000004861	0.423	9	ENSPSIP00000008035	0.339	ENSP00000302037	0.33	ENSMUSP00000077446	0.378	ENSXETP00000032337	0.469	MFF	hypothetical protein LOC56947
Eq_aB_001004_A12	BW999982	0.469	5q	ENSACAP00000001835	0.504	3	XP_422655	0.639	9	ENSPSIP00000018601	0.653	ENSP00000385657	0.669	ENSMUSP00000027494	0.568	ENSXETP00000026543	0.5	PPP1R7	protein phosphatase 1, regulatory subunit 7
Eq_aB_001004_M24	FS942051	0.354	5q	ENSACAP00000006624	0.484		ENSGALP00000032342	0.543	9	ENSPSIP00000004690	0.406	ENSP00000364295	0.863	ENSMUSP00000101427	0.694	none		PQLC2	PQ loop repeat containing 2 isoform 1
Eq_aB_022_F13	AU312342	0.397	5q	ENSACAP00000017615	0.392	3	ENSGALP00000015413	0.42	9	ENSPSIP00000003620	0.406	ENSP00000338141	0.415	ENSMUSP00000029424	0.439	NP_001006850	0.382	PDCD10	programmed cell death 10
Eq_aB_021_B09	AU312335	0.458	5q	ENSACAP00000015537	0.472	3	ENSGALP00000015260	0.467	9	ENSPSIP00000015306	0.413	ENSP00000337688	0.383	ENSMUSP00000029256	0.467	ENSXETP00000020231	0.412	SEC62	translocation protein 1
Eq_aB_013016_G04	BW999983	0.476	6p	ENSACAP00000011795	0.449	5	ENSGALP00000023022	0.547	4	ENSPSIP00000015983	0.438	ENSP00000284440	0.61	ENSMUSP00000031131	0.713	ENSXETP00000045581	0.359	UCHL1	ubiquitin carboxyl-terminal esterase L1
Eq_aB_001004_K16	FS942048	0.361	6p	ENSACAP00000007923	0.377	5	ENSGALP00000011479	0.379	1	ENSPSIP00000013171	0.353	ENSP00000354878	0.364	ENSMUSP00000104910	0.549	none		KIF21A	kinesin family member 21A
Eq_aB_017020_G03	FS942078	0.35	6q	ENSACAP00000013935	0.349	5	ENSGALP00000018537	0.5	1	ENSPSIP00000018624	0.305	ENSP00000261220	0.31	ENSMUSP00000048285	0.464	ENSXETP00000020290	0.416	METAP2	methionyl aminopeptidase 2
Eq_aB_005008_L05	AU312313	0.409	6q	ENSACAP00000004899	0.41	5	ENSGALP00000019492	0.487	1	ENSPSIP00000005921	0.528	ENSP00000385866	0.717	ENSMUSP00000057771	0.645	ENSXETP00000013875	0.405	RANGAP1	Ran GTPase activating protein 1
Eq_aB_017020_I04	FS942082	0.407	6q	ENSACAP00000004638	0.478	5	ENSGALP00000019468	0.564	1	ENSPSIP00000008041	0.527	ENSP00000216254	0.723	ENSMUSP00000023116	0.644	ENSXETP00000015081	0.437	ACO2	aconitase 2 precursor
Eq_aB_009012_G02	FS942064	0.398	6q	ENSACAP00000010501	0.515	5	ENSGALP00000019220	0.512	1	ENSPSIP00000006611	0.521	ENSP00000350698	0.448	ENSMUSP00000032326	0.543	ENSXETP00000049718	0.453	DDX47	DEAD (Asp-Glu-Ala-Asp) box polypeptide 47 isoform 1
Eq_aB_026_H18	AU312352	0.406	6q	ENSACAP00000003298	0.462	GL343614.1	ENSGALP00000019304	0.537	1	ENSPSIP00000014930	0.589	ENSP00000339135	0.446	ENSMUSP00000036174	0.522	ENSXETP00000029418	0.415	TTC26	tetratricopeptide repeat domain 26
Eq_aB_021_L23	FS942094	0.646	6q	none			ENSGALP00000012914	0.733	1	ENSPSIP00000007081	0.565	ENSP00000315931	0.576	ENSMUSP00000100060	0.595	ENSXETP00000032630	0.451	AHCYL2	S-adenosylhomocysteine hydrolase-like 2
Eq_aB_009012_D17	BW999986	0.549	6q	ENSACAP00000016848	0.676	5	ENSGALP00000021618	0.568	1	ENSPSIP00000008322	0.432	ENSP00000379386	0.425	ENSMUSP00000032373	0.692	ENSXETP00000036972	0.533	LDHB	lactate dehydrogenase B
Eq_aB_024_A14	AU312345	0.41	7p	ENSACAP00000009097	0.425	5	ENSGALP00000022336	0.354	4	ENSPSIP00000013366	0.362	ENSP00000370695	0.366	ENSMUSP00000109121	0.557	ENSXETP00000055970	0.441	EXOC1	exocyst complex component 1 isoform 1
Eq_aB_013016_L24	FS942073	0.39	7q	ENSACAP00000002577	0.372	5	ENSGALP00000017274	0.408	4	ENSPSIP00000018027	0.388	ENSP00000281455	0.519	ENSMUSP00000034046	0.582	ENSXETP00000003233	0.433	ACSL1	acyl-CoA synthetase long-chain family member 1
Eq_aB_024_E20	AU312348	0.349	7q	ENSACAP00000011971	0.352	5	ENSGALP00000019326	0.374	4	ENSPSIP00000009447	0.343	ENSP00000264501	0.316	ENSMUSP00000060199	0.378	ENSXETP00000010407	0.414	KIAA1109	hypothetical protein LOC84162
Eq_aB_025_N07	AU312351	0.379	7q	ENSACAP00000013856	0.458	GL343307.1	ENSGALP00000019931	0.429	4	ENSPSIP00000020251	0.397	ENSP00000340454	0.331	ENSMUSP00000029796	0.475	ENSXETP00000016401	0.368	RAP1GDS1	RAP1, GTP-GDP dissociation stimulator 1 isoform 3
Eq_aB_017020_C06	BW999991	0.413	Zp	ENSACAP00000008179	0.526	6	ENSGALP00000012254	0.548	2	ENSPSIP00000019687	0.449	ENSP00000365437	0.52	ENSMUSP00000028123	0.544	none		GAD2	glutamate decarboxylase 2
Eq_aB_026_N02	AU312355	0.303	Zp, Wq	ENSACAP00000007476	0.327	6	ENSGALP00000011918	0.323	2	ENSPSIP00000005000	0.311	ENSP00000364816	0.326	ENSMUSP00000074454	0.334	ENSXETP00000009863	0.38	WAC	WW domain-containing adapter with a coiled-coil region isoform 1
Eq_aB_021_H12	FS942090	0.427	Zp	ENSACAP00000008733	0.392	6	ENSGALP00000012779	0.399	2	ENSPSIP00000006494	0.358	ENSP00000365757	0.599	ENSMUSP00000006912	0.59	none		PIP4K2A	Phosphatidylinositol-5-phosphate 4-kinase, type II, alpha
Eq_aB_022_A15	FS942102	0.301	Zp	ENSACAP00000016394	0.404	6	ENSGALP00000014189	0.521	2	ENSPSIP00000014011	0.421	ENSP00000342390	0.441	ENSMUSP00000110444	0.493	ENSXETP00000016226	0.415	PTER	phosphotriesterase related
Eq_aB_005008_E18	BW999992	0.452	Zp	ENSACAP00000001126	0.488	6	ENSGALP00000011416	0.512	2	ENSPSIP00000004333	0.352	ENSP00000173785	0.686	ENSMUSP00000000080	0.538	NP_001007506	0.452	KLF6	Kruppel-like factor 6
Eq_aB_001004_M07	FS942049	0.355	Zp	ENSACAP00000015702	0.46	4	ENSGALP00000014599	0.475	2	ENSPSIP00000009623	0.439	ENSP00000378137	0.437	ENSMUSP00000086165	0.541	ENSXETP00000019319	0.492	SRI	sorcin isoform a
Eq_aB_009012_E06	BW999993	0.32	Zp	ENSACAP00000013249	0.413	6	ENSGALP00000017861	0.324	2	ENSPSIP00000017195	0.381	ENSP00000304355	0.4	ENSMUSP00000058077	0.671	ENSXETP00000016109	0.443	CCDC126	coiled-coil domain containing 126
Eq_aB_009012_K03	AU312320	0.333	Zp	ENSACAP00000007030	0.415	GL343275.1	ENSGALP00000018109	0.403	2	ENSPSIP00000015980	0.349	ENSP00000386515	0.333	ENSMUSP00000079548	0.404	ENSXETP00000001661	0.403	TAX1BP1	Tax1 (human T-cell leukemia virus type I) binding protein 1 isoform a
Eq_aB_013016_H08	BW999994	0.309	Zp, Wq	ENSACAP00000000016	0.307	6	ENSGALP00000018371	0.288	2	ENSPSIP00000007889	0.288	ENSP00000273047	0.302	ENSMUSP00000017975	0.316	ENSXETP00000030581	0.37	RAB5A	RAB5A, member RAS oncogene family
Eq_aB_013016_K06	FS942072	0.324	Zpcen	ENSACAP00000001575	0.366	6	ENSGALP00000018917	0.503	2	ENSPSIP00000003012	0.343	ENSP00000264995	0.356	ENSMUSP00000035177	0.466	ENSXETP00000003885	0.335	MRPL3	mitochondrial ribosomal protein L3
Eq_aB_009012_N17	BW999995	0.371	Zcen, Wcen	ENSACAP00000004430	0.443	GL343224.1	ENSGALP00000019402	0.451	2	ENSPSIP00000002285	0.387	ENSP00000385604	0.411	ENSMUSP00000007130	0.52	ENSXETP00000030302	0.376	CTNNB1	catenin (cadherin-associated protein), beta 1, 88kDa
Eq_aB_005008_G17	BW999996	0.325	Zcen	ENSACAP00000017380	0.379	6	ENSGALP00000018798	0.412	2	ENSPSIP00000019305	0.387	ENSP00000348602	0.514	ENSMUSP00000003345	0.528	NP_001096507	0.351	AMPH	amphiphysin isoform 1
Eq_aB_024_G06	FS942119	0.367	Zq	ENSACAP00000009358	0.388	6	ENSGALP00000021479	0.458	2	ENSPSIP00000007041	0.285	ENSP00000296824	0.523	ENSMUSP00000022063	0.469	ENSXETP00000050582	0.353	CCDC127	coiled-coil domain containing 127
Eq_aB_021_K08	FS942093	0.518	Zq	ENSACAP00000013305	0.598	6	ENSGALP00000004501	0.683	27	ENSPSIP00000005303	0.637	ENSP00000354622	0.692	ENSMUSP00000042151	0.709	none		RUNDC1	RUN domain containing 1
Eq_aB_013016_M21	FS942074	0.383	Zq	ENSACAP00000016139	0.482	6	ENSGALP00000000954	0.755	27	ENSPSIP00000020608	0.528	ENSP00000324527	0.522	ENSMUSP00000037819	0.602	ENSXETP00000006960	0.56	MYO1D	myosin ID
Eq_aB_001004_O20	BW999997	0.525	Zq	ENSACAP00000013562	0.537	6	ENSGALP00000004979	0.688	27	ENSPSIP00000018539	0.816	ENSP00000251413	0.805	ENSMUSP00000045901	0.765	ENSXETP00000032577	0.499	TUBG1	tubulin, gamma 1
Eq_aB_001004_D17	BW999998	0.498	Zq	ENSACAP00000012732	0.524	6	ENSGALP00000000327	0.769	27	ENSPSIP00000005891	0.774	ENSP00000312673	0.76	ENSMUSP00000099360	0.764	ENSXETP00000031188	0.584	GH1	growth hormone 1 isoform 1
Eq_aB_021_P05	FS942099	0.467	Zq	ENSACAP00000017662	0.523	6	ENSGALP00000005145	0.561	27	ENSPSIP00000018978	0.574	ENSP00000264649	0.566	ENSMUSP00000044838	0.655	ENSXETP00000016620	0.576	ATP6V0A1	ATPase, H+ transporting, lysosomal V0 subunit a isoform 1
Eq_aB_021_P18	FS942100	0.514	Zq	ENSACAP00000017609	0.531	GL343224.1	ENSGALP00000039225	0.673	27	ENSPSIP00000002478	0.433	ENSP00000311592	0.478	ENSMUSP00000041538	0.496	ENSXETP00000053756	0.558	EIF1	eukaryotic translation initiation factor 1
Eq_aB_009012_J11	BW999999	0.517	Zq	ENSACAP00000004991	0.482	6	ENSGALP00000016147	0.53	27	ENSPSIP00000004151	0.532	ENSP00000259021	0.475	ENSMUSP00000072416	0.542	ENSXETP00000047417	0.546	KAT7	K(lysine) acetyltransferase 7
Eq_aB_017020_C04	FS942076	0.41	micro	ENSACAP00000003231	0.765	GL343465.1	ENSGALP00000012878	0.516	4	ENSPSIP00000010238	0.482	ENSP00000362413	0.559	ENSMUSP00000080302	0.542	ENSXETP00000016241	0.451	PGK1	phosphoglycerate kinase 1
Eq_aB_013016_A10	BW999990	0.679	micro	ENSACAP00000008640	0.577	GL343420.1	ENSGALP00000012723	0.348	4	ENSPSIP00000019998	0.331	ENSP00000383668	0.312	ENSMUSP00000109203	0.361	none		ATRX	transcriptional regulator ATRX isoform 2
Eq_aB_022_M24	FS942111	0.408	micro	ENSACAP00000011309	0.438	GL343409.1	ENSGALP00000013809	0.381	4	ENSPSIP00000016269	0.362	ENSP00000360208	0.345	ENSMUSP00000110724	0.393	none		STAG2	stromal antigen 2 isoform b
Eq_aB_001004_G07	FS942046	0.446	micro	ENSACAP00000011173	0.417	GL343479.1	ENSGALP00000007252	0.4	10	ENSPSIP00000012042	0.322	ENSP00000261844	0.313	ENSMUSP00000080442	0.507	ENSXETP00000013909	0.383	FAM214A	family with sequence similarity 214, member A
Eq_aB_013016_O01	FS942075	0.565	micro	ENSACAP00000006928	0.901	GL344218.1	ENSGALP00000007197	0.346	10	ENSPSIP00000018726	0.67	ENSP00000260323	0.397	ENSMUSP00000074726	0.526	ENSXETP00000013891	0.363	UNC13C	unc-13 homolog C
Eq_aB_021_C16	FS942086	0.576	micro	ENSACAP00000007037	0.516	GL343517.1	ENSGALP00000039267	0.637	10	ENSPSIP00000015374	0.556	ENSP00000290401	0.658	ENSMUSP00000082793	0.597	ENSXETP00000011301	0.488	NPTN	neuroplastin isoform b precursor
Eq_aB_021_M14	FS942095	0.568	micro	ENSACAP00000013597	0.965	GL343671.1	ENSGALP00000013082	0.81	10	ENSPSIP00000017210	0.509	ENSP00000261858	0.446	ENSMUSP00000034785	0.5	ENSXETP00000017089	0.496	GLCE	D-glucuronyl C5-epimerase
Eq_aB_023_E24	FS942115	0.478	micro	ENSACAP00000011420	0.64	GL343374.1	ENSGALP00000004390	0.536	10	ENSPSIP00000012251	0.475	ENSP00000368914	0.812	ENSMUSP00000055823	0.72	none		PSTPIP1	proline-serine-threonine phosphatase interacting protein 1
Eq_aB_009012_D24	AU312315	0.553	micro	ENSACAP00000001393	0.671	GL343444.1	ENSGALP00000010716	0.804	10	ENSPSIP00000015028	0.553	ENSP00000268124	0.737	ENSMUSP00000073551	0.677	ENSXETP00000038527	0.449	POLG	DNA polymerase gamma
Eq_aB_009012_H10	FS942065	0.406	micro	ENSACAP00000014066	0.492	GL343227.1	ENSGALP00000005997	0.41	11	ENSPSIP00000011295	0.347	ENSP00000299197	0.464	ENSMUSP00000034085	0.519	ENSXETP00000039969	0.367	BRD7	bromodomain containing 7
Eq_aB_001004_M10	FS942050	0.776	micro	ENSACAP00000013552	0.648	GL343227.1	ENSGALP00000006178	0.558	11	ENSPSIP00000012322	0.481	ENSP00000378205	0.831	ENSMUSP00000105282	0.796	ENSXETP00000004999	0.414	ZNF423	zinc finger protein 423
Eq_aB_022_P18	FS942114	0.406	micro	ENSACAP00000014104	0.506	GL343227.1	ENSGALP00000016104	0.374	11	ENSPSIP00000009616	0.34	ENSP00000308928	0.392	ENSMUSP00000096119	0.404	NP_001116960	0.423	CYLD	ubiquitin carboxyl-terminal hydrolase CYLD isoform 2
Eq_aB_013016_D21	FS942071	0.492	micro	ENSACAP00000009625	0.456	LGc	ENSGALP00000005378	0.396	11	ENSPSIP00000003659	0.378	ENSP00000351769	0.609	ENSMUSP00000113781	0.586	ENSXETP00000011968	0.36	DUS2L	dihydrouridine synthase 2-like, SMM1 homolog
Eq_aB_025_K05	FS942121	0.558	micro	ENSACAP00000010028	0.524	LGc	ENSGALP00000001157	0.454	11	ENSPSIP00000015857	0.446	ENSP00000343103	0.717	ENSMUSP00000071521	0.645	ENSXETP00000014619	0.462	PRMT7	protein arginine methyltransferase 7
Eq_aB_009012_O05	FS942068	0.523	micro	ENSACAP00000012251	0.545	GL343846.1	ENSGALP00000011298	0.474	14	ENSPSIP00000010633	0.429	ENSP00000263026	0.726	ENSMUSP00000046595	0.685	ENSXETP00000036375	0.479	EEF2K	elongation factor-2 kinase
Eq_aB_005008_G11	AU312312	0.587	micro	ENSACAP00000004893	0.708	GL343691.1	ENSGALP00000004877	0.374	14	ENSPSIP00000016976	0.362	ENSP00000345456	0.446	ENSMUSP00000055969	0.545	ENSXETP00000024061	0.38	PARN	poly(A)-specific ribonuclease (deadenylation nuclease)
Eq_aB_009012_O01	AU312323	0.486	micro	ENSACAP00000003359	0.5	GL343580.1	ENSGALP00000010874	0.425	14	none		ENSP00000382274	0.613	ENSMUSP00000033121	0.689	ENSXETP00000042614	0.391	NOMO3	nodal modulator 2 isoform 1
Eq_aB_021_D09	FS942087	0.525	micro	ENSACAP00000013064	0.485	GL343507.1	ENSGALP00000005419	0.396	14	ENSPSIP00000015153	0.329	ENSP00000383971	0.492	ENSMUSP00000082857	0.512	ENSXETP00000051911	0.442	PMS2	PMS2 postmeiotic segregation increased 2 isoform a
Eq_aB_023_M07	FS942118	0.596	micro	ENSACAP00000015925	0.529	LGb	ENSGALP00000038523	0.43	15	ENSPSIP00000014008	0.377	ENSP00000311186	0.518	ENSMUSP00000031423	0.557	ENSXETP00000045259	0.398	ATP2A2	ATPase, Ca++ transporting, cardiac muscle, slow twitch 2 isoform 2
Eq_aB_025_B15	FS942120	0.663	micro	ENSACAP00000004310	0.663	GL343338.1	ENSGALP00000011954	0.635	15	ENSPSIP00000004390	0.626	ENSP00000376317	0.537	ENSMUSP00000107606	0.727	NP_001086943	0.501	TAOK3	TAO kinase 3
Eq_aB_023_L02	FS942117	0.654	micro	ENSACAP00000003704	0.702	GL343338.1	ENSGALP00000011717	0.783	15	ENSPSIP00000014609	0.571	ENSP00000339027	0.634	ENSMUSP00000083705	0.681	ENSXETP00000041250	0.484	RPLP0	ribosomal protein P0
Eq_aB_026_D03	FS942122	0.554	micro	ENSACAP00000015272	0.416	LGb	ENSGALP00000005353	0.367	15	ENSPSIP00000010470	0.34	ENSP00000408541	0.319	ENSMUSP00000066808	0.407	none		SBNO1	sno, strawberry notch homolog 1
Eq_aB_017020_O14	FS942083	0.635	micro	ENSACAP00000011471	0.725		ENSGALP00000003143	0.504	15	ENSPSIP00000002361	0.565	ENSP00000385917	0.841	ENSMUSP00000111272	0.725	ENSXETP00000013835	0.444	COMT	catechol-O-methyltransferase isoform MB-COMT
Eq_aB_005008_N21	FS942061	0.537	micro	ENSACAP00000006083	0.541	GL343287.1	ENSGALP00000037792	0.469	15	ENSPSIP00000008884	0.39	ENSP00000334738	0.454	ENSMUSP00000083835	0.494	ENSXETP00000004802	0.411	PITPNB	phosphatidylinositol transfer protein, beta
Eq_aB_022_B04	AU312340	0.685	micro	ENSACAP00000008150	0.913	AAWZ02040296	ENSGALP00000006972	0.68	17	ENSPSIP00000005944	0.726	ENSP00000277458	0.786	ENSMUSP00000043462	0.778	ENSXETP00000030936	0.667	ASB6	ankyrin repeat and SOCS box-containing 6 isoform 1
Eq_aB_009012_D03	FS942062	0.538	micro	none			ENSGALP00000002197	0.515	17	ENSPSIP00000017211	0.667	ENSP00000362929	0.749	ENSMUSP00000108639	0.675	NP_001016856	0.589	GSN	gelsolin isoform a precursor
Eq_aB_009012_M24	BW999988	0.588	micro	ENSACAP00000014699	0.62	GL344004.1	ENSGALP00000014298	0.657	17	ENSPSIP00000010924	0.599	ENSP00000354739	0.589	ENSMUSP00000090284	0.649	ENSXETP00000008550	0.679	RPL12	ribosomal protein L12
Eq_aB_022_N14	FS942112	0.621	micro	ENSACAP00000007069	0.671	GL343763.1	ENSGALP00000039056	0.663	17	ENSPSIP00000018245	0.613	ENSP00000377219	0.793	ENSMUSP00000088618	0.767	ENSXETP00000028187	0.555	DNM1	dynamin 1 isoform 1
Eq_aB_001004_F04	FS942044	0.713	micro	ENSACAP00000007069	0.671	GL343763.1	ENSGALP00000039056	0.663	17	ENSPSIP00000004889	0.768	ENSP00000345680	0.797	ENSMUSP00000108977	0.771	ENSXETP00000028187	0.555	DNM1	dynamin 1 isoform 1
Eq_aB_022_P01	FS942113	0.58	micro	ENSACAP00000014739	0.881	AAWZ02038880	ENSGALP00000021843	0.593	17	ENSPSIP00000015121	0.583	ENSP00000361071	0.596	ENSMUSP00000082387	0.681	ENSXETP00000010943	0.691	RPL7A	ribosomal protein L7a
Eq_aB_022_M10	FS942109	0.603	micro	ENSACAP00000001568	0.767	GL343943.1	ENSGALP00000014455	0.676	17	ENSPSIP00000019368	0.756	ENSP00000360610	0.862	ENSMUSP00000109946	0.72	ENSXETP00000049601	0.652	GRIN1	NMDA receptor 1 isoform NR1-3 precursor
Eq_aB_005008_G21	FS942058	0.531	micro	ENSACAP00000013953	0.748	GL343334.1	ENSGALP00000003737	0.541	21	ENSPSIP00000010792	0.604	ENSP00000234590	0.657	ENSMUSP00000075513	0.696	ENSXETP00000026001	0.479	ENO1	enolase 1
Eq_aB_021_G19	FS942089	0.596	micro	ENSACAP00000008930	0.582	GL343701.1	ENSGALP00000039499	0.466	21	ENSPSIP00000004191	0.426	ENSP00000386132	0.679	ENSMUSP00000030944	0.602	ENSXETP00000024290	0.421	CCNL2	cyclin L2 isoform A
Eq_aB_022_E02	FS942104	0.483	micro	ENSACAP00000009559	0.528	3	ENSGALP00000022466	0.586	22	ENSPSIP00000015263	0.359	ENSP00000282574	0.339	ENSMUSP00000093426	0.442	ENSXETP00000018640	0.422	TIA1	TIA1 protein isoform 2
Eq_aB_017020_P19	BW999987	0.888	micro	ENSACAP00000011158	0.603	GL343422.1	ENSGALP00000000422	0.653	22	ENSPSIP00000012082	0.772	ENSP00000221166	0.593	ENSMUSP00000106718	0.804	ENSXETP00000022339	0.542	NEFM	neurofilament, medium polypeptide 150kDa isoform 1
Eq_aB_013016_C18	FS942070	0.592	micro	ENSACAP00000015147	0.762	GL343973.1	ENSGALP00000012780	0.707	24	ENSPSIP00000019198	0.534	ENSP00000364699	0.497	ENSMUSP00000000175	0.623	ENSXETP00000057629	0.401	SDHD	succinate dehydrogenase complex, subunit D precursor
Eq_aB_009012_C16	BW999989	0.674	micro	ENSACAP00000004798	0.655	LGa	ENSGALP00000040138	0.512	24	ENSPSIP00000013985	0.479	ENSP00000227378	0.46	ENSMUSP00000015800	0.542	none		HSPA8	heat shock 70kDa protein 8 isoform 2
Eq_aB_021_D03	AU312336	0.516	micro	ENSACAP00000000418	0.576	GL343367.1	ENSGALP00000000573	0.775	24	ENSPSIP00000016606	0.755	ENSP00000298251	0.776	ENSMUSP00000054105	0.694	ENSXETP00000025894	0.375	HEPACAM	hepatocyte cell adhesion molecule
Eq_aB_021_C07	FS942085	0.511	micro	ENSACAP00000007900	0.527	GL343697.1	ENSGALP00000040133	0.614	25	ENSPSIP00000007247	0.415	ENSP00000324074	0.381	ENSMUSP00000015893	0.542	ENSXETP00000034315	0.515	ANP32E	acidic (leucine-rich) nuclear phosphoprotein 32 family, member E
Eq_aB_026_E13	FS942124	0.4	micro	ENSACAP00000012152	0.551	GL343308.1	ENSGALP00000005084	0.656	Un	ENSPSIP00000013342	0.625	ENSP00000362807	0.539	ENSMUSP00000030563	0.509	ENSXETP00000038313	0.36	PEF1	penta-EF-hand domain containing 1
aPeptide sequence IDs in Ensembl or RefSeq of orthologs are shown when their orthologies are confirmed by molecular phylogenetic trees. In calculation of GC3, their corresponding transcript sequences were employed.
bChromosomal locations of genes are shown for the Japanese four-striped rat snake (Elaphe quadrivirgata), the green anole lizard (Anolis carolinensis) and the chicken (Gallus gallus). Locations of chicken genes are based on information in Ensembl.
cGene symbols and gene names are according to the human nomenclature.
dTwo clones, Eq_aB_022_N14 and Eq_aB_001004_F04, were ESTs of identical gene. Containing longer protein-coding region, only Eq_aB_001004_F04 was used for analyses.
