# Supplementary material for: Intra-genomic GC heterogeneity in sauropsids: evolutionary insights from cDNA mapping and GC3 profiling in snake
Source: BMC Genomics. 2012 Nov 9;13:604. doi: 10.1186/1471-2164-13-604 (PMC3549455; doi:10.1186/1471-2164-13-604)
Supplement: Additional file 3 — IDs and GC-content of the python contigs that include the orthologs of the rat snake ESTs. IDs and GC-content of the python contigs that include the orthologs of the rat snake ESTs. [file 1471-2164-13-604-S3.xlsx]

## Sheet: Additional file 2
Additional file 3. IDs and GC content of the python contigs that include the orthologs of the rat snake ESTs.
Japanese four-striped rat snake (Elaphe quadrivirgata)				Python molurus
Clone ID	Accession No.	GC3	Chromosome	Contig IDa	total		noncoding		coding
					length (bp)	GC	length (bp)b	GC	length (bp)	GC3
Eq_aB_001004_N11	FS942053	0.667	1p	Orthologous sequences were not able to be decided.
Eq_aB_005008_H18	BW999947	0.655	1p	contig26840236	2644	0.459	1339	0.453152	1305	0.508
Eq_aB_005008_A10	FS942055	0.518	1p	contig26935950, contig26811373, contig25721925	8520	0.391	7872	0.382439	648	0.412
Eq_aB_026_M20	AU312353	0.5	1p	contig26586231, contig26655124, contig25248326, contig24476170, contig26493464	5513	0.391	4823	0.383131	690	0.48
Eq_aB_022_O16	AU312344	0.281	1p	contig26714269, contig26498625, contig25520493, contig25172648, contig25140324, contig26361105	6047	0.353	5687	0.351987	360	0.311
Eq_aB_013016_C06	AU312325	0.316	1p	contig26705561, contig26137350, contig25984373	3790	0.352	2926	0.34137	864	0.319
Eq_aB_022_E17	AU312341	0.414	1p	contig26474196, contig26533759	2917	0.419	2059	0.433168	858	0.349
Eq_aB_017020_A17	AU312332	0.416	1p	contig26260723, contig25056044, contig26699653	3414	0.337	2871	0.322626	543	0.372
Eq_aB_013016_B03	AU312324	0.365	1p	contig26252869, contig26764771, contig25418504	3806	0.375	3119	0.367511	687	0.406
Eq_aB_021_N08	AU312339	0.362	1p	contig26227441, contig26233535, contig26097601	3112	0.349	2521	0.340092	591	0.345
Eq_aB_021_J10	FS942092	0.406	1pcen	contig26640989, contig26133026, contig26154795	3741	0.348	3159	0.343763	582	0.34
Eq_aB_005008_G07	AU312311	0.388	1p	contig26612705, contig26823695, contig26887163	7371	0.338	6903	0.329186	468	0.468
Eq_aB_021_F03	AU312337	0.315	1q	contig26410971, contig25762051, contig25542637	2586	0.361	1950	0.345345	636	0.329
Eq_aB_005008_D14	BW999948	0.383	1q, 3cen	contig25369914, contig26861482, contig26798627, contig26590627	7326	0.382	6768	0.376888	558	0.344
Eq_aB_017020_H06	BW999949	0.385	1q	contig26735033, contig26691723	3952	0.384	1780	0.347393	2172	0.368
Eq_aB_017020_A11	AU312331	0.548	1q	contig26925273, contig26689343	6164	0.391	4886	0.376091	1278	0.409
Eq_aB_009012_M08	BW999950	0.596	1q	contig25826642, contig26628301, contig25809214	3197	0.458	2567	0.443029	630	0.6
Eq_aB_009012_E17	AU312316	0.401	1q	contig25970533, contig26278676	1980	0.337	1653	0.324339	327	0.376
Eq_aB_025_M03	AU312350	0.39	1q	contig25914901, contig25524047	1373	0.376	974	0.335035	399	0.406
Eq_aB_017020_H09	FS942080	0.37	1q	contig26734759, contig26231855	3134	0.381	2381	0.356332	753	0.382
Eq_aB_013016_G19	AU312327	0.428	1q	contig26860938, contig26918079, contig26204458, contig26868925, contig26391584	12014	0.346	11474	0.340823	540	0.328
Eq_aB_001004_N14	FS942054	0.336	1q	contig24970324, contig24632287, contig26232427, contig26731011, contig26409346, contig26322486	6207	0.382	5370	0.376233	837	0.369
Eq_aB_009012_M15	FS942067	0.438	1q	contig26246487, contig26560361, contig26917131, contig24520144, contig25897887, contig25961039, contig26747737	10507	0.396	9847	0.392716	660	0.464
Eq_aB_005008_F24	AU312310	0.411	1q	contig26207018, contig25950059, contig25838762	2638	0.378	2071	0.353634	567	0.444
Eq_aB_013016_G05	BW999951	0.424	1q	contig25590925, contig25966485, contig24547216	1679	0.344	914	0.318891	765	0.435
Eq_aB_021_J09	AU312338	0.567	1q	contig25282959, contig26101981, contig25770170	2122	0.445	1618	0.414162	504	0.62
Eq_aB_022_E08	FS942105	0.479	1q	contig26927201	4400	0.435	3947	0.432475	453	0.51
Eq_aB_001004_A14	FS942043	0.486	1q	contig25865381, contig26478506, contig25905289	2979	0.463	2334	0.454157	645	0.553
Eq_aB_022_I20	AU312343	0.507	1q	contig26118314, contig26935808	6351	0.397	5058	0.388053	1293	0.515
Eq_aB_017020_G16	FS942079	0.695	1q	contig26609471, contig25754367	2371	0.52	1528	0.517793	843	0.651
Eq_aB_001004_K15	AU312309	0.34	2p	contig26886985, contig26235959, contig25244672	4700	0.357	4208	0.34788	492	0.35
Eq_aB_021_O11	FS942098	0.233	2p	contig26928629	4501	0.382	580	0.361719	3921	0.255
Eq_aB_009012_O22	FS942069	0.296	2p	contig26906321, contig26853284, contig26472648, contig26713837	9693	0.366	9072	0.361619	621	0.348
Eq_aB_009012_N18	AU312322	0.299	2p	contig26698859, contig26401658, contig25453929	3751	0.33	3274	0.325192	477	0.316
Eq_aB_013016_N21	BW999953	0.461	2p	contig26697865, contig25863259, contig26517225, contig26189792	5207	0.366	4292	0.348945	915	0.412
Eq_aB_001004_H08	FS942047	0.417	2p	contig26759887, contig26718195, contig26894437, contig25594985	8054	0.388	7121	0.38027	933	0.431
Eq_aB_013016_E24	BW999952	0.263	2p	contig25176190, contig26304598, contig26882353, contig24476256	4901	0.345	4280	0.332957	621	0.249
Eq_aB_001004_N02	FS942052	0.484	2p	contig26173785, contig26241949, contig25542555, contig25598917, contig26870811	6249	0.358	5445	0.345301	804	0.451
Eq_aB_013016_F15	AU312326	0.36	2p	contig26857094, contig25090316, contig26252341, contig24642993, contig26171777, contig26307582	6731	0.355	6023	0.348065	708	0.347
Eq_aB_001004_L12	BW999954	0.437	2p	contig26175413, contig26063260, contig26499045	3393	0.374	2904	0.363223	489	0.38
Eq_aB_013016_D08	BW999955	0.436	2p	contig26912405, contig26341441, contig26104801	5891	0.448	3380	0.451714	2511	0.4
Eq_aB_009012_E18	BW999956	0.355	2cen	contig25750333, contig25583133, contig26887799	4478	0.333	3935	0.326376	543	0.37
Eq_aB_001004_E22	AU312305	0.538	2cen	contig26555259, contig26752201, contig25880433	4460	0.394	3896	0.380682	564	0.59
Eq_aB_026_G09	FS942125	0.456	2cen	contig26112642, contig26825752, contig24987424	3847	0.387	3247	0.374989	600	0.465
Eq_aB_023_K12	FS942116	0.462	2qcen	contig26878005, contig26649713	4816	0.42	3538	0.395437	1278	0.459
Eq_aB_009012_F23	AU312317	0.487	2q	contig26775771, contig26363861, contig26334800, contig25129556	5076	0.419	4497	0.412434	579	0.411
Eq_aB_005008_L08	FS942059	0.534	2q	contig25134802, contig26628821, contig26624599, contig25682339	4489	0.394	3772	0.374421	717	0.552
Eq_aB_001004_J17	BW999958	0.317	2q	contig26937694	5931	0.393	4164	0.376026	1767	0.345
Eq_aB_013016_P06	BW999957	0.511	2q	contig26862782, contig26740299, contig26522723	9430	0.383	8512	0.378039	918	0.467
Eq_aB_001004_F20	BW999985	0.5	2q	contig26931390, contig25394694	5245	0.392	4492	0.386301	753	0.508
Eq_aB_001004_K04	AU312308	0.409	2q	contig26894277	3296	0.367	2777	0.35859	519	0.439
Eq_aB_022_M23	FS942110	0.39	2q	contig26761807, contig26585315	3787	0.368	3325	0.364943	462	0.331
Eq_aB_022_D19	FS942103	0.47	2q	contig26855976, contig26752707, contig26404606, contig26612935, contig25509470, contig26776565, contig26181657	11722	0.399	11194	0.39584	528	0.472
Eq_aB_022_H11	FS942107	0.41	2q	contig26833692, contig25744705, contig26808749, contig26848966	8421	0.388	7689	0.38562	732	0.383
Eq_aB_001004_E14	AU312304	0.365	2q	contig26778389, contig26211730	3308	0.35	2867	0.34277	441	0.333
Eq_aB_017020_F23	FS942077	0.513	2q	contig26896629, contig26931898, contig26030066, contig25715687, contig26797151, contig26701961	13988	0.397	13268	0.391465	720	0.588
Eq_aB_013016_J03	AU312329	0.49	2q	contig26842404	2663	0.427	1967	0.401524	696	0.534
Eq_aB_025_D17	AU312349	0.441	2q	contig26926983, contig26595469, contig26839902, contig26002229	9540	0.37	9006	0.365968	534	0.416
Eq_aB_001004_B11	AU312303	0.491	2q	contig26907771, contig25203040, contig25873217, contig26038070	5693	0.398	5294	0.392649	399	0.541
Eq_aB_009012_P03	BW999984	0.518	2q	contig25889965, contig25272855, contig26331022, contig26590247, contig25981085, contig26877753	7957	0.381	7051	0.372648	906	0.543
Eq_aB_013016_I05	BW999959	0.386	2q	contig26279508, contig26411839, contig26607735, contig26389456	5388	0.362	5001	0.355422	387	0.357
Eq_aB_009012_F05	BW999960	0.323	2q	contig24800070, contig26339097, contig26484240, contig26791855, contig26400572	6534	0.364	5550	0.350171	984	0.328
Eq_aB_001004_B09	BW999961	0.405	2q	contig26026864, contig26817307	3363	0.384	3036	0.382492	327	0.413
Eq_aB_022_F05	FS942106	0.314	2q	contig26638911	1748	0.344	1226	0.311641	522	0.322
Eq_aB_021_M15	FS942096	0.436	2q	contig26390784, contig26267508	3595	0.378	3058	0.372029	537	0.455
Eq_aB_021_N15	FS942097	0.44	2q	contig26137920, contig24654249	1245	0.373	960	0.333812	285	0.469
Eq_aB_021_P22	FS942101	0.403	2q	contig26329410, contig26373368, contig26683640	4321	0.367	3610	0.358334	711	0.333
Eq_aB_005008_O02	BW999962	0.434	3p	contig26839972, contig26079012, contig26917327, contig25865219, contig25293935, contig26783463	10972	0.409	10201	0.404616	771	0.414
Eq_aB_013016_A11	BW999963	0.368	3p	contig26685384, contig25288553, contig26025172	3230	0.337	2789	0.324667	441	0.395
Eq_aB_017020_D13	BW999964	0.287	3p	contig26454090, contig25829744, contig25796844	2842	0.367	2143	0.37385	699	0.274
Eq_aB_001004_E11	BW999965	0.405	3p	contig26758347, contig25003474, contig26438218	3856	0.343	3526	0.335981	330	0.409
Eq_aB_001004_B05	AU312302	0.398	3p	contig24905737, contig26620439, contig26080600, contig26326502	4155	0.354	3522	0.329018	633	0.434
Eq_aB_009012_H14	AU312318	0.424	3p	contig26886237, contig25932153, contig26852176, contig26571258, contig26807337	10720	0.381	9988	0.371986	732	0.471
Eq_aB_017020_C21	BW999966	0.327	3p	contig26140858, contig26393470, contig26310524, contig26286128	4587	0.34	3993	0.326909	594	0.354
Eq_aB_017020_D06	BW999967	0.621	3p	contig24857459, contig26535317, contig24526926	2054	0.447	1619	0.43061	435	0.572
Eq_aB_017020_I14	BW999968	0.343	3p	contig26250269, contig25872309, contig25947411, contig26148015, contig25792614	4423	0.329	3631	0.31155	792	0.341
Eq_aB_017020_K23	BW999969	0.422	3p	contig25596051, contig26655210, contig25486562, contig25822652, contig25969263	4534	0.369	3796	0.363362	738	0.439
Eq_aB_017020_C11	BW999970	0.371	3p	contig24915263, contig26740423, contig25910115, contig26908847	6824	0.389	6047	0.384374	777	0.382
Eq_aB_009012_A02	BW999971	0.325	3p	contig25928659, contig26935120, contig26677868, contig26268410	9044	0.34	7994	0.330806	1050	0.34
Eq_aB_009012_I01	FS942066	0.381	3pcen	contig26896627, contig26567420, contig24507412, contig25252355	5594	0.352	5177	0.345556	417	0.367
Eq_aB_021_E21	FS942088	0.375	3cen	contig26881905, contig25556929, contig26774561, contig26330440, contig25838512	7856	0.39	7046	0.385402	810	0.426
Eq_aB_001004_C19	BW999972	0.374	3q	contig25557447, contig26912499, contig26848488	7029	0.372	5889	0.362127	1140	0.389
Eq_aB_013016_I21	BW999973	0.405	3q	contig26639763, contig25803396, contig25895259, contig26660022	5073	0.377	4512	0.367799	561	0.437
Eq_aB_001004_M03	BW999974	0.354	3q	contig26491826, contig25195306, contig26705213, contig26123524, contig26661618	6588	0.352	5862	0.344941	726	0.355
Eq_aB_009012_P15	BW999975	0.346	3q	contig26930327, contig26726537	6662	0.376	6200	0.37369	462	0.305
Eq_aB_017020_H14	FS942081	0.38	3q	contig26684560, contig26127588, contig26293928, contig26844092, contig24591813	6926	0.361	6518	0.358434	408	0.368
Eq_aB_026_M24	AU312354	0.518	3q	contig26372240, contig25184532, contig24499422, contig26388554	3169	0.41	2545	0.388424	624	0.553
Eq_aB_021_I04	FS942091	0.429	3q	contig26923575	4175	0.37	2615	0.337786	1560	0.381
Eq_aB_026_D23	FS942123	0.372	3q	contig26468660, contig26153189, contig26687788, contig25963431	5125	0.374	4669	0.367456	456	0.414
Eq_aB_001004_F19	FS942045	0.444	3q	contig26579892, contig24902107, contig24742037	2211	0.406	1926	0.39283	285	0.398
Eq_aB_009012_D12	BW999976	0.371	3q	contig26847612	2708	0.364	2228	0.353443	480	0.356
Eq_aB_022_L12	FS942108	0.372	3q	contig26759305, contig26882069, contig26254361, contig25614371	6974	0.389	6173	0.386535	801	0.344
Eq_aB_005008_N10	BW999977	0.411	3q	contig26667310, contig25762197, contig26804677	4919	0.379	3974	0.356172	945	0.469
Eq_aB_001004_I09	BW999978	0.299	3q	contig26910829	3676	0.408	1018	0.342725	2658	0.265
Eq_aB_017020_O23	FS942084	0.441	3q	contig26732097, contig26550487, contig26277102, contig25201376, contig26515195	6623	0.411	5798	0.398478	825	0.462
Eq_aB_005008_G10	BW999979	0.576	4p	contig26425992, contig26910329, contig26204332	6044	0.415	5549	0.416338	495	0.38
Eq_aB_001004_G10	AU312306	0.289	4p	contig26745097, contig25898345, contig26577332, contig26675116	6337	0.336	5593	0.329216	744	0.27
Eq_aB_013016_G21	AU312328	0.321	4p	contig26360299, contig25364485, contig26629075, contig24582807, contig26318932, contig26879391, contig25748381	8627	0.321	7757	0.314944	870	0.269
Eq_aB_009012_J17	AU312319	0.299	4q	contig24728595, contig25890755, contig26750083, contig26299604, contig26000221	5206	0.369	4450	0.360845	756	0.345
Eq_aB_013016_E13	BW999980	0.425	4q	contig26076118, contig26868775, contig25540843	4434	0.35	3945	0.338348	489	0.442
Eq_aB_017020_L06	BW999981	0.523	4q	contig26759241, contig25497570	2712	0.376	2409	0.370592	303	0.465
Eq_aB_005008_N03	FS942060	0.375	5q	contig26263249, contig25564267, contig25859063, contig25219658, contig26022272, contig25951819	4624	0.361	3760	0.348132	864	0.381
Eq_aB_001004_J13	AU312307	0.345	5q	contig26762449, contig26684180, contig26735285, contig24621787	6348	0.358	5511	0.353596	837	0.338
Eq_aB_009012_F17	FS942063	0.507	5q	contig26864228, contig25931793	3690	0.421	2928	0.396797	762	0.534
Eq_aB_024_C04	AU312347	0.306	5q	contig24847884, contig26434408, contig26931890	6447	0.392	4410	0.370752	2037	0.368
Eq_aB_005008_A12	FS942056	0.352	5q	contig25964871, contig25634523, contig26768421, contig26486160, contig26411983	6399	0.377	5331	0.366582	1068	0.34
Eq_aB_005008_D23	FS942057	0.321	5q	contig26122178, contig25659903, contig24811850, contig26306580, contig24556334	3314	0.374	2585	0.353413	729	0.339
Eq_aB_001004_A12	BW999982	0.469	5q	contig26906481, contig26766569	5748	0.363	5259	0.356398	489	0.527
Eq_aB_001004_M24	FS942051	0.354	5q	contig26552885, contig26208092, contig25494284, contig26138798	4150	0.327	3955	0.323401	195	0.391
Eq_aB_022_F13	AU312342	0.397	5q	contig26379412, contig25552835, contig25184904, contig25707689	2935	0.348	2539	0.340046	396	0.379
Eq_aB_021_B09	AU312335	0.458	5q	contig26316200, contig26937318, contig26555559	8530	0.365	7792	0.35515	738	0.449
Eq_aB_013016_G04	BW999983	0.476	6p	contig26904375, contig26028412, contig26437482, contig25260475, contig25682031	6851	0.412	6239	0.405428	612	0.485
Eq_aB_001004_K16	FS942048	0.361	6p	contig25823912, contig25655366, contig26136340, contig26295994, contig25064486	3897	0.339	3060	0.314929	837	0.342
Eq_aB_017020_G03	FS942078	0.35	6q	contig26873705, contig25435002, contig26524183	5002	0.353	4153	0.340734	849	0.304
Eq_aB_005008_L05	AU312313	0.409	6q	contig26866941, contig26552939, contig25072654, contig26189926, contig26662570	7683	0.371	7179	0.366507	504	0.423
Eq_aB_017020_I04	FS942082	0.407	6q	contig26747907, contig26795253, contig25663433, contig26889815, contig26435102	9647	0.368	8789	0.359214	858	0.434
Eq_aB_009012_G02	FS942064	0.398	6q	contig25706697, contig26752313, contig25987857	3654	0.383	2925	0.372782	729	0.366
Eq_aB_026_H18	AU312352	0.406	6q	contig26718653, contig26811077, contig25758847, contig26208214	6180	0.357	5415	0.347393	765	0.419
Eq_aB_021_L23	FS942094	0.646	6q	contig26583691, contig25662341, contig26840362, contig26528827	6406	0.488	5848	0.482275	558	0.656
Eq_aB_009012_D17	BW999986	0.549	6q	contig26253861, contig25464453, contig26590813	3277	0.415	2668	0.401761	609	0.472
Eq_aB_024_A14	AU312345	0.41	7p	contig26878247, contig26881777	6134	0.351	5162	0.34328	972	0.391
Eq_aB_013016_L24	FS942073	0.39	7q	contig26593613, contig26883143, contig25971037	5595	0.366	4932	0.360623	663	0.376
Eq_aB_024_E20	AU312348	0.349	7q	contig26847122, contig26613401	4388	0.355	3497	0.335636	891	0.364
Eq_aB_025_N07	AU312351	0.379	7q	contig26830392, contig26872629, contig25185940	5955	0.384	5274	0.37664	681	0.388
Eq_aB_017020_C06	BW999991	0.413	Zp	contig26250587, contig25821828, contig26862206, contig26790685, contig24751743, contig25701519	7952	0.373	7094	0.365501	858	0.432
Eq_aB_026_N02	AU312355	0.303	Zp, Wq	contig25310897, contig26831716, contig25924787	3859	0.353	3067	0.336215	792	0.293
Eq_aB_021_H12	FS942090	0.427	Zp	contig26318358, contig25848324, contig26141726, contig25896239, contig24674051	3984	0.378	3354	0.372365	630	0.438
Eq_aB_022_A15	FS942102	0.301	Zp	contig26618653, contig26714119, contig26143912	4666	0.342	4051	0.335168	615	0.337
Eq_aB_005008_E18	BW999992	0.452	Zp	contig26862872, contig25703907	3526	0.452	2839	0.445466	687	0.476
Eq_aB_001004_M07	FS942049	0.355	Zp	contig26740319, contig26733733, contig26693365, contig25246310	6473	0.367	5930	0.36114	543	0.365
Eq_aB_009012_E06	BW999993	0.32	Zp	contig26220127, contig25332817, contig25522527	2118	0.341	1881	0.337724	237	0.329
Eq_aB_009012_K03	AU312320	0.333	Zp	contig26896449, contig26766735, contig25925833, contig25913591	7145	0.336	6065	0.327096	1080	0.317
Eq_aB_013016_H08	BW999994	0.309	Zp, Wq	contig25396156, contig26449674, contig26257265	2983	0.326	2545	0.311371	438	0.281
Eq_aB_013016_K06	FS942072	0.324	Zpcen	contig25925979, contig25826880, contig26256129, contig26586831, contig26534631, contig24835078	6106	0.372	5581	0.367014	525	0.343
Eq_aB_009012_N17	BW999995	0.371	Zcen, Wcen	contig26651563, contig25544775, contig25595991	2968	0.375	2251	0.346014	717	0.361
Eq_aB_005008_G17	BW999996	0.325	Zcen	contig24799128, contig26518027, contig26141998, contig25951439, contig26292542	4752	0.379	4344	0.37205	408	0.309
Eq_aB_024_G06	FS942119	0.367	Zq	contig26853416	2761	0.352	2092	0.342087	669	0.383
Eq_aB_021_K08	FS942093	0.518	Zq	contig26913233	3748	0.404	2788	0.375765	960	0.491
Eq_aB_013016_M21	FS942074	0.383	Zq	contig26912857, contig26514139, contig26685246, contig26117566, contig26285632	9202	0.375	8095	0.368026	1107	0.427
Eq_aB_001004_O20	BW999997	0.525	Zq	contig26934742, contig26093803	6138	0.386	5451	0.373901	687	0.559
Eq_aB_001004_D17	BW999998	0.498	Zq	contig26774419, contig24790984, contig26867349	5427	0.397	4797	0.386756	630	0.536
Eq_aB_021_P05	FS942099	0.467	Zq	contig26933898	5056	0.368	4546	0.360708	510	0.529
Eq_aB_021_P18	FS942100	0.514	Zq	contig26735211	2054	0.432	1742	0.425552	312	0.534
Eq_aB_009012_J11	BW999999	0.517	Zq	contig26936202, contig26045108	6377	0.399	5927	0.396039	450	0.533
Eq_aB_017020_C04	FS942076	0.41	micro	contig26898419, contig26859064, contig26851544	8940	0.401	7839	0.392713	1101	0.439
Eq_aB_013016_A10	BW999990	0.679	micro	contig24776015, contig26417584, contig26437232, contig25874453, contig25131178, contig26902935	7603	0.437	6802	0.426873	801	0.588
Eq_aB_022_M24	FS942111	0.408	micro	contig26243221, contig26807741	3505	0.35	2935	0.347087	570	0.342
Eq_aB_001004_G07	FS942046	0.446	micro	contig26332150, contig26732489	3242	0.392	1994	0.360706	1248	0.394
Eq_aB_013016_O01	FS942075	0.565	micro	contig26654035, contig26934380, contig26523721	8409	0.503	7932	0.505405	477	0.566
Eq_aB_021_C16	FS942086	0.576	micro	contig26937868, contig25349365	6494	0.403	5999	0.398874	495	0.529
Eq_aB_021_M14	FS942095	0.568	micro	contig26933024	4934	0.447	3626	0.439064	1308	0.525
Eq_aB_023_E24	FS942115	0.478	micro	contig26761371, contig26898095, contig26314216, contig25694149	7375	0.422	6877	0.420986	498	0.488
Eq_aB_009012_D24	AU312315	0.553	micro	contig26934718, contig26797571	7536	0.444	6234	0.428754	1302	0.523
Eq_aB_009012_H10	FS942065	0.406	micro	contig25390672, contig25238132, contig26371810, contig25979263, contig26323784, contig24804568	4535	0.383	3782	0.377624	753	0.39
Eq_aB_001004_M10	FS942050	0.776	micro	contig26907159	3575	0.486	350	0.4215	3225	0.609
Eq_aB_022_P18	FS942114	0.406	micro	contig26433314, contig26878631, contig26109740, contig26292210	6499	0.386	5452	0.381007	1047	0.407
Eq_aB_013016_D21	FS942071	0.492	micro	contig26036586, contig26467576, contig26359441, contig26160961, contig26899543	7939	0.407	7102	0.405704	837	0.41
Eq_aB_025_K05	FS942121	0.558	micro	contig25505442, contig25972969, contig26270748	2533	0.421	1837	0.393721	696	0.53
Eq_aB_009012_O05	FS942068	0.523	micro	contig25636753, contig25245202, contig26076856, contig25296649, contig26001317, contig26368326	4586	0.435	3791	0.421159	795	0.512
Eq_aB_005008_G11	AU312312	0.587	micro	contig25007482, contig25340565, contig25971089	1688	0.408	1307	0.405959	381	0.496
Eq_aB_009012_O01	AU312323	0.486	micro	contig26815919, contig26842964, contig26024454	6020	0.431	4970	0.421282	1050	0.511
Eq_aB_021_D09	FS942087	0.525	micro	contig26716493, contig26614261, contig26245711	4767	0.394	3972	0.379789	795	0.509
Eq_aB_023_M07	FS942118	0.596	micro	contig26915485	3824	0.502	2792	0.491281	1032	0.627
Eq_aB_025_B15	FS942120	0.663	micro	contig26255459, contig26375448, contig25749297	3058	0.452	2497	0.438969	561	0.708
Eq_aB_023_L02	FS942117	0.654	micro	contig25941811, contig26649697, contig26220699, contig26035732	4569	0.449	3828	0.436031	741	0.619
Eq_aB_026_D03	FS942122	0.554	micro	contig26544022, contig26730363	3568	0.415	2842	0.404526	726	0.432
Eq_aB_017020_O14	FS942083	0.635	micro	contig25731995, contig26454218, contig26000685, contig26856030	5712	0.437	4944	0.428612	768	0.623
Eq_aB_005008_N21	FS942061	0.537	micro	contig26359517, contig26865867, contig26892963	7396	0.489	6817	0.490444	579	0.575
Eq_aB_022_B04	AU312340	0.685	micro	contig26483382	1421	0.538	767	0.505598	654	0.794
Eq_aB_009012_D03	FS942062	0.538	micro	contig26900755, contig26832666	6011	0.455	5006	0.441951	1005	0.508
Eq_aB_009012_M24	BW999988	0.588	micro	contig26926479, contig26574318	5945	0.467	5444	0.461294	501	0.604
Eq_aB_022_N14c	FS942112	0.621	micro	contig26885063, contig26897521, contig26244435, contig26668078, contig26573836	11017	0.448	10279	0.445056	738	0.654
Eq_aB_001004_F04c	FS942044	0.713	micro	contig26585417, contig26668078, contig26885063, contig26897521	9946	0.466	9103	0.458036	843	0.708
Eq_aB_022_P01	FS942113	0.58	micro	contig26930822	4685	0.467	3878	0.452017	807	0.634
Eq_aB_022_M10	FS942109	0.603	micro	contig26931988, contig26348447, contig25879151	6809	0.496	5336	0.488271	1473	0.648
Eq_aB_005008_G21	FS942058	0.531	micro	contig26620359, contig26268658	2824	0.5	2572	0.497257	252	0.613
Eq_aB_021_G19	FS942089	0.596	micro	contig26829692, contig25459959, contig26222497, contig26786627	6461	0.455	5951	0.455857	510	0.491
Eq_aB_022_E02	FS942104	0.483	micro	contig26715423, contig26930788, contig26706981, contig26787451	10907	0.367	10460	0.363667	447	0.422
Eq_aB_017020_P19	BW999987	0.888	micro	contig26016384	882	0.647	57	0.531211	825	0.935
Eq_aB_013016_C18	FS942070	0.592	micro	contig26718593, contig26770171, contig26653721	5986	0.462	5692	0.455802	294	0.653
Eq_aB_009012_C16	BW999989	0.674	micro	contig26173371, contig25302477, contig26045406	2396	0.444	1370	0.400564	1026	0.551
Eq_aB_021_D03	AU312336	0.516	micro	contig25419534, contig26596233, contig26827686	4708	0.411	4066	0.400105	642	0.592
Eq_aB_021_C07	FS942085	0.511	micro	contig26739603	2072	0.411	1502	0.395061	570	0.444
Eq_aB_026_E13	FS942124	0.4	micro	contig26819191, contig26037342	3384	0.459	2886	0.443297	498	0.414
aContigs are selected based on score, E value and identity in nucleotide BLAST. Multiple python contigs are selected for most of rat snake ESTs consisting of multiple exons.
bNoncoding regions shorter than 1,000 bp were not used in the correlation analysis and the frequency distribution (Figure 4).
cTwo clones, Eq_aB_022_N14 and Eq_aB_001004_F04, were ESTs of identical gene. Thus the combination of python contigs corresponding to Eq_aB_001004_F04 was used.
