# Supplementary material for: Intra-genomic GC heterogeneity in sauropsids: evolutionary insights from cDNA mapping and GC3 profiling in snake
Source: BMC Genomics. 2012 Nov 9;13:604. doi: 10.1186/1471-2164-13-604 (PMC3549455; doi:10.1186/1471-2164-13-604)
Supplement: Additional file 6 — Table S1. Functional categories over-represented in either gene group, chicken macrochromosomal genes or microchromosomal genes. Table S2. Chicken macrochromosomal and microchromosomal genes assoted into GO:0051234 and their chromosome locations and GC-contents. Table S3. Chicken macrochromosomal and microchromosomal genes assoted into GO:0006810 and their chromosome locations and GC-contents. Table S4. Chicken macrochromosomal and microchromosomal genes assoted into GO:0005215 and their chromosome locations and GC-contents. Table S5. Chicken macrochromosomal and microchromosomal genes assoted into GO:0003774 and their chromosome locations and GC-contents. Table S6. Chicken macrochromosomal and microchromosomal genes assoted into GO:0004871 and their chromosome locations and GC-contents. Table S7. Chicken macrochromosomal and microchromosomal genes assorted into GO:0015075 and their chromosome locations and GC-contents. Table S8. Chicken macrochromosomal and microchromosomal genes assorted into GO:0042611 and their chromosome locations and GC-contents. Table S9. Chicken macrochromosomal and microchromosomal genes assorted into GO:0044427 and their chromosome locations and GC-contents. Table S10. Chicken macrochromosomal and microchromosomal genes assorted into GO:0044430 and their chromosome locations and GC-contents. Table S11. Chicken macrochromosomal and microchromosomal genes assorted into GO:0000785 and their chromosome locations and GC-contents. Table S12. Chicken macrochromosomal and microchromosomal genes assorted into GO:0000786 and their chromosome locations and GC-contents. Table S13. Chicken macrochromosomal and microchromosomal genes assorted into IPR003461 and their chromosome locations and GC-contents. Table S14. Chicken macrochromosomal and microchromosomal genes assorted into IPR003597 and their chromosome locations and GC-contents. Table S15. Chicken macrochromosomal and microchromosomal genes assorted into IPR007110 and their chromosome locations [file 1471-2164-13-604-S6.xlsx]

## Sheet: 6-1
Table S1. Functional categories over-represented in either gene group, chicken macrochromosomal genes or microchromosomal genes.
Database	Term ID	Term name	GO classification and level of the term	Macrochromosomal genesa		Microchromosomal genesa		Odds ratio	Log odds ratio	relative ratio		Fisher p-value	adjusted p-value
				positive	negative	positive	negative			Macro (%)	Micro (%)
Gene Ontology	GO:0051234	establishment of localization	GO biological process at level 3	217	1266	179	695	0.665515	-0.407194	41.67	58.33	0.000319	0.0198
Gene Ontology	GO:0006810	transport	GO biological process at level 4	211	1197	178	656	0.649639	-0.431338	41.25	58.75	0.000171	0.0253
Gene Ontology	GO:0005215	transporter activity	GO molecular function at level 2	103	1753	96	995	0.608986	-0.49596	38.68	61.32	0.00081	0.00972
Gene Ontology	GO:0003774	motor activity	GO molecular function at level 2	11	1845	20	1071	0.319268	-1.14172	24.43	75.57	0.00226	0.0136
Gene Ontology	GO:0004871	signal transducer activity	GO molecular function at level 2	270	1586	122	969	1.35215	0.301695	56.54	43.46	0.00973	0.0389
Gene Ontology	GO:0015075	ion transporter activity	GO molecular function at level 3	50	1723	63	965	0.4445	-0.810806	31.51	68.49	3.56e-05	0.0026
Gene Ontology	GO:0042611	MHC protein complex	GO cellular component at level 7	0	919	8	572	-	-	0	100	0.000488	0.0146
Gene Ontology	GO:0044427	chromosomal part	GO cellular component at level 9	69	190	16	146	3.31382	1.1981	71.74	28.26	5.89e-05	0.00259
Gene Ontology	GO:0044430	cytoskeletal part	GO cellular component at level 9	38	221	50	112	0.385158	-0.954101	32.79	67.21	0.000206	0.00452
Gene Ontology	GO:0000785	chromatin	GO cellular component at level 10	53	167	9	136	4.79574	1.56773	79.51	20.49	3.78e-06	0.000238
Gene Ontology	GO:0000786	nucleosome	GO cellular component at level 11	33	91	3	63	7.61538	2.03017	85.41	14.59	0.00015	0.00766
Interpro	IPR003461	keratin	-	10	7236	96	4515	0.0649962	-2.73343	6.22	93.78	6.1e-29	2.8e-25
Interpro	IPR003597	Immunoglobulin C1-set	-	10	7236	30	4581	0.211028	-1.55576	17.5	82.5	4.59e-06	0.00702
Interpro	IPR007110	Immunoglobulin-like	-	139	7107	151	4460	0.577679	-0.548737	36.94	63.06	4.35e-06	0.00702
apositive = the number of genes assigned in the column 'Term ID'. negative = (the number of the genes assigned in the column 'GO classification and level of the term') - (the number of genes assigned in the column 'Term ID').

## Sheet: 6-2
Table S2. Chicken macrochromosomal and microchromosomal genes assorted into GO:0051234 and their chromosome locations and GC-contents.
Macrochromosomal genes					Microchromosomal genes
Gene ID	Gene name	Gene description	Chr location	GC content (%)	Gene ID	Gene name	Gene description	Chr location	GC content (%)
ENSGALG00000008169	GDI2	GDP dissociation inhibitor 2 [Source:RefSeq peptide;Acc:NP_990335]	1	48.57	ENSGALG00000002374	F1NYM1_CHICK	solute carrier family 9 (sodium/hydrogen exchanger), member 9 [Source:RefSeq peptide;Acc:NP_001026476]	9	37.11
ENSGALG00000008222	A0FKN5_CHICK	Uncharacterized protein [Source:UniProtKB/TrEMBL;Acc:F1NDS6]	1	39.41	ENSGALG00000002639	Q6DMS2_CHICK	transient receptor potential cation channel, subfamily C, member 1 [Source:RefSeq peptide;Acc:NP_001004409]	9	36.31
ENSGALG00000008444	F1P3N4_CHICK	Uncharacterized protein [Source:UniProtKB/TrEMBL;Acc:F1P3N4]	1	47.55	ENSGALG00000002764	AT1B3_CHICK	Sodium/potassium-transporting ATPase subunit beta-3 [Source:UniProtKB/Swiss-Prot;Acc:P33879]	9	39.94
ENSGALG00000009324	F1P2S6_CHICK	Uncharacterized protein [Source:UniProtKB/TrEMBL;Acc:F1P2S6]	1	39.98	ENSGALG00000003025		hypothetical protein LOC424791 [Source:RefSeq peptide;Acc:NP_001026479]	9	40.22
ENSGALG00000009903	IFNG_CHICK	Interferon gamma [Source:UniProtKB/Swiss-Prot;Acc:P49708]	1	40.67	ENSGALG00000005283	S2536_CHICK	Solute carrier family 25 member 36 [Source:UniProtKB/Swiss-Prot;Acc:Q5ZKP7]	9	39.02
ENSGALG00000010253	ZDHHC17	huntingtin interacting protein 14 [Source:RefSeq peptide;Acc:NP_001025916]	1	37.93	ENSGALG00000005327	F1NRU1_CHICK	Uncharacterized protein [Source:UniProtKB/TrEMBL;Acc:F1NRU1]	9	36.53
ENSGALG00000010319	SYT1_CHICK	Synaptotagmin-1 [Source:UniProtKB/Swiss-Prot;Acc:P47191]	1	37.82	ENSGALG00000006298	ATG4B	APG4 autophagy 4 homolog B [Source:RefSeq peptide;Acc:NP_998738]	9	43.57
ENSGALG00000011258	F1NX46_CHICK	Uncharacterized protein [Source:UniProtKB/TrEMBL;Acc:E1BRG6]	1	36.79	ENSGALG00000006855	MFI2	melanotransferrin/EOS47 [Source:RefSeq peptide;Acc:NP_990538]	9	43.12
ENSGALG00000011514	E1BR89_CHICK	solute carrier family 25 (mitochondrial carrier; phosphate carrier), member 3 [Source:RefSeq peptide;Acc:NP_001006236]	1	39.09	ENSGALG00000006995	Q5G8Y9_CHICK	apolipoprotein D [Source:RefSeq peptide;Acc:NP_001011692]	9	59.12
ENSGALG00000011859	Q5QRU6_CHICK	hypothetical protein LOC417972 [Source:RefSeq peptide;Acc:NP_001008786]	1	45.25	ENSGALG00000007485	TFRC	transferrin receptor (p90, CD71) [Source:RefSeq peptide;Acc:NP_990587]	9	48.18
ENSGALG00000012254	O73605_CHICK	Uncharacterized protein [Source:UniProtKB/TrEMBL;Acc:F1NI76]	1	54.98	ENSGALG00000007899	F1NJ26_CHICK	nicotinic acetylcholine receptor delta polypeptide [Source:RefSeq peptide;Acc:NP_001026488]	9	58.68
ENSGALG00000012288	SLC16A8	solute carrier family 16, member 8 [Source:RefSeq peptide;Acc:NP_990471]	1	51.39	ENSGALG00000007906	F1NJ22_CHICK	cholinergic receptor, nicotinic, gamma polypeptide [Source:RefSeq peptide;Acc:NP_001026739]	9	57.98
ENSGALG00000012488	TST	thiosulfate sulfurtransferase (rhodanese) [Source:HGNC Symbol;Acc:12388]	1	44.29	ENSGALG00000008432	AP2M1_CHICK	AP-2 complex subunit mu-1 [Source:UniProtKB/Swiss-Prot;Acc:Q5ZMP6]	9	46.43
ENSGALG00000012541	MYG_CHICK	Myoglobin [Source:UniProtKB/Swiss-Prot;Acc:P02197]	1	48.54	ENSGALG00000009306	F1P3F2_CHICK	solute carrier family 2 (facilitated glucose transporter), member 2 [Source:RefSeq peptide;Acc:NP_997061]	9	50.53
ENSGALG00000012552	TOM1_CHICK	Target of Myb protein 1 [Source:UniProtKB/Swiss-Prot;Acc:O12940]	1	48.59	ENSGALG00000009379	SEC62_CHICK	Translocation protein SEC62 [Source:UniProtKB/Swiss-Prot;Acc:Q5F3A1]	9	42.81
ENSGALG00000012810	ATP6V0A4	ATPase, H+ transporting, lysosomal V0 subunit a4 [Source:HGNC Symbol;Acc:866]	1	42.78	ENSGALG00000009549	Q5ZLF7_CHICK	karyopherin alpha 4 (importin alpha 3) [Source:RefSeq peptide;Acc:NP_001007964]	9	40.56
ENSGALG00000012849	SLC37A3	solute carrier family 37 (glycerol-3-phosphate transporter), member 3 [Source:RefSeq peptide;Acc:NP_001012556]	1	44.62	ENSGALG00000009593	MFSD1	major facilitator superfamily domain containing 1 [Source:RefSeq peptide;Acc:NP_001026492]	9	40
ENSGALG00000013022	F1NJQ0_CHICK	Uncharacterized protein [Source:UniProtKB/TrEMBL;Acc:F1N8M6]	1	40.64	ENSGALG00000010269	KCAB1_CHICK	Voltage-gated potassium channel subunit beta-1 [Source:UniProtKB/Swiss-Prot;Acc:Q9PWR1]	9	52.42
ENSGALG00000013045	F1NMP4_CHICK	tubulin, alpha 8 [Source:RefSeq peptide;Acc:NP_990775]	1	42.68	ENSGALG00000010439	F1N9J7_CHICK	Uncharacterized protein [Source:UniProtKB/TrEMBL;Acc:F1N9J7]	9	42.94
ENSGALG00000013056	F1NMP5_CHICK	Uncharacterized protein [Source:UniProtKB/TrEMBL;Acc:F1NJN1]	1	41.06	ENSGALG00000013837	TBL1XR1	nuclear receptor co-repressor/HDAC3 complex subunit [Source:RefSeq peptide;Acc:NP_001026540]	9	43.05
ENSGALG00000013154	SLCO1C1	solute carrier organic anion transporter family, member 1C1 [Source:RefSeq peptide;Acc:NP_001034186]	1	39.97	ENSGALG00000020827	F1NBB4_CHICK	ATPase type 13A4 [Source:RefSeq peptide;Acc:NP_001026485]	9	41.22
ENSGALG00000013251	F1NK63_CHICK	Uncharacterized protein [Source:UniProtKB/TrEMBL;Acc:F1NK63]	1	47.19	ENSGALG00000001671	SNUPN	snurportin 1 [Source:HGNC Symbol;Acc:14245]	10	53.8
ENSGALG00000013738	OPTN	optineurin [Source:RefSeq peptide;Acc:NP_989567]	1	41.64	ENSGALG00000003005	F1NWX4_CHICK	cholinergic receptor, nicotinic, beta polypeptide 4 [Source:RefSeq peptide;Acc:NP_990150]	10	39.86
ENSGALG00000014159	PACSIN2	protein kinase C and casein kinase substrate in neurons 2 [Source:RefSeq peptide;Acc:NP_990420]	1	39.92	ENSGALG00000003014	F1NWY0_CHICK	cholinergic receptor, nicotinic, alpha polypeptide 3 [Source:RefSeq peptide;Acc:NP_989747]	10	41.45
ENSGALG00000014222	Q5F473_CHICK	nucleoporin 50kDa [Source:RefSeq peptide;Acc:NP_001012559]	1	39.78	ENSGALG00000003021	F1NIT6_CHICK	cholinergic receptor, nicotinic, alpha polypeptide 5 [Source:RefSeq peptide;Acc:NP_989746]	10	40.02
ENSGALG00000014244	F1NWL3_CHICK	sodium channel, nonvoltage-gated 1 alpha [Source:RefSeq peptide;Acc:NP_990476]	1	47.29	ENSGALG00000003193	RABP1_CHICK	Cellular retinoic acid-binding protein 1 [Source:UniProtKB/Swiss-Prot;Acc:P40220]	10	41.92
ENSGALG00000014256	Q90887_CHICK	Uncharacterized protein [Source:UniProtKB/TrEMBL;Acc:F1NIU5]	1	44.06	ENSGALG00000004096	F1P4Y5_CHICK	cholinergic receptor, nicotinic, alpha 7 [Source:RefSeq peptide;Acc:NP_989512]	10	40.81
ENSGALG00000014324	F1NTJ1_CHICK	glucose transporter type 3 [Source:RefSeq peptide;Acc:NP_990842]	1	45.02	ENSGALG00000004212	Q5F3N4_CHICK	ADAM metallopeptidase domain 10 [Source:RefSeq peptide;Acc:NP_989592]	10	37.98
ENSGALG00000014426	IMA1_CHICK	Importin subunit alpha-1 [Source:UniProtKB/Swiss-Prot;Acc:Q5ZML1]	1	38.78	ENSGALG00000006635	RHCG	Rhesus blood group, C glycoprotein [Source:RefSeq peptide;Acc:NP_001004370]	10	49.96
ENSGALG00000014800	F1NBP2_CHICK	ATPase, H+ transporting, lysosomal 70kDa, V1 subunit A [Source:RefSeq peptide;Acc:NP_990305]	1	41.64	ENSGALG00000007289	CLPX	ClpX caseinolytic protease X homolog [Source:RefSeq peptide;Acc:NP_001025723]	10	41.08
ENSGALG00000015003	F1NSY1_CHICK	ATPase, Na+/K+ transporting, alpha 1 polypeptide [Source:RefSeq peptide;Acc:NP_990852]	1	43.68	ENSGALG00000007495	SLC24A1	potassium-dependent socium-calcium exchanger [Source:RefSeq peptide;Acc:NP_001001773]	10	43.93
ENSGALG00000015233	F1NRB7_CHICK	Na+/K+ -ATPase beta 1 subunit [Source:RefSeq peptide;Acc:NP_990851]	1	49.4	ENSGALG00000007615	RB11A_CHICK	Ras-related protein Rab-11A [Source:UniProtKB/Swiss-Prot;Acc:Q5ZJN2]	10	45.04
ENSGALG00000015496	CHMP2B	chromatin modifying protein 2B [Source:RefSeq peptide;Acc:NP_001025963]	1	37.74	ENSGALG00000008095	Q5ZI55_CHICK	kinesin family member 23 [Source:RefSeq peptide;Acc:NP_001025725]	10	42.22
ENSGALG00000016551	AP1S2	adaptor-related protein complex 1, sigma 2 subunit [Source:RefSeq peptide;Acc:NP_001006261]	1	38.34	ENSGALG00000000848	AP1G1	adaptor-related protein complex 1, gamma 1 subunit [Source:RefSeq peptide;Acc:NP_001006132]	11	41.24
ENSGALG00000016578	TPPC2_CHICK	Trafficking protein particle complex subunit 2 [Source:UniProtKB/Swiss-Prot;Acc:Q5ZKP4]	1	41.94	ENSGALG00000000860	SLC7A6	solute carrier family 7 (amino acid transporter light chain, y+L system), member 6 [Source:HGNC Symbol;Acc:11064]	11	38.89
ENSGALG00000016579	Q5ZMI5_CHICK	RAB9A, member RAS oncogene family [Source:RefSeq peptide;Acc:NP_001008678]	1	41.4	ENSGALG00000001602	Q5ZLY4_CHICK	nuclear transport factor 2 [Source:RefSeq peptide;Acc:NP_001025733]	11	43.81
ENSGALG00000016745	GBRB3_CHICK	Gamma-aminobutyric acid receptor subunit beta-3 [Source:UniProtKB/Swiss-Prot;Acc:P19019]	1	39.06	ENSGALG00000003010	Q5F386_CHICK	Uncharacterized protein [Source:UniProtKB/TrEMBL;Acc:F1NAQ5]	11	45.11
ENSGALG00000016749	CNG1_CHICK	Cyclic nucleotide-gated channel cone photoreceptor subunit alpha [Source:UniProtKB/Swiss-Prot;Acc:Q90805]	1	41.44	ENSGALG00000003560	Q9DGN5_CHICK	solute carrier family 6 (neurotransmitter transporter, noradrenalin), member 2 [Source:RefSeq peptide;Acc:NP_990047]	11	39.09
ENSGALG00000016804	F1P4Q0_CHICK	Uncharacterized protein [Source:UniProtKB/TrEMBL;Acc:E1BZW4]	1	38.5	ENSGALG00000005845	SLC7A5	solute carrier family 7 (cationic amino acid transporter, y+ system), member 5 [Source:RefSeq peptide;Acc:NP_001025750]	11	51.19
ENSGALG00000016822	F1NA08_CHICK	ATPase, H+/K+ exchanging, beta polypeptide [Source:RefSeq peptide;Acc:NP_989749]	1	44.3	ENSGALG00000023534	O73607_CHICK	Uncharacterized protein [Source:UniProtKB/TrEMBL;Acc:F1NNU2]	11	53.92
ENSGALG00000016884	F1P0K5_CHICK	solute carrier family 15 (oligopeptide transporter), member 1 [Source:RefSeq peptide;Acc:NP_989696]	1	42.04	ENSGALG00000002919	MON1A	MON1 homolog A [Source:RefSeq peptide;Acc:NP_001025758]	12	61.71
ENSGALG00000016896	F1P043_CHICK	ATP-binding cassette, sub-family C, member 4 [Source:RefSeq peptide;Acc:NP_001025990]	1	38.65	ENSGALG00000003806	F1NLM4_CHICK	ras homolog gene family, member A [Source:RefSeq peptide;Acc:NP_990035]	12	45.6
ENSGALG00000017032	Q5ZIW6_CHICK	solute carrier family 25 (mitochondrial carrier; ornithine transporter) member 15 [Source:RefSeq peptide;Acc:NP_001008442]	1	45.01	ENSGALG00000004932	ATG7	APG7 autophagy 7-like [Source:RefSeq peptide;Acc:NP_001025763]	12	36.27
ENSGALG00000017085	Q68V06_CHICK	Uncharacterized protein [Source:UniProtKB/TrEMBL;Acc:F1N928]	1	45.71	ENSGALG00000005332	F1N8C9_CHICK	L-type voltage-gated calcium channel alpha1D subunit ChCaChA1D [Source:RefSeq peptide;Acc:NP_990365]	12	36.54
ENSGALG00000017132	XPO4	exportin 4 [Source:RefSeq peptide;Acc:NP_001012965]	1	39.14	ENSGALG00000005622	F1NGS7_CHICK	Uncharacterized protein [Source:UniProtKB/TrEMBL;Acc:F1NGS7]	12	44.46
ENSGALG00000017152	ADX_CHICK	Adrenodoxin, mitochondrial [Source:UniProtKB/Swiss-Prot;Acc:P13216]	1	41.7	ENSGALG00000005869	F1NB52_CHICK	coatomer protein complex, subunit gamma [Source:RefSeq peptide;Acc:NP_001025768]	12	47.87
ENSGALG00000017178	GRIA4	glutamate receptor, ionotrophic, AMPA 4 [Source:RefSeq peptide;Acc:NP_990545]	1	38.59	ENSGALG00000006425	F1P1E9_CHICK	hypothetical protein LOC416041 [Source:RefSeq peptide;Acc:NP_001025771]	12	43.56
ENSGALG00000017279	Q7T197_CHICK	Shaker subfamily potassium channel Kv1.5 alpha subunitUncharacterized protein [Source:UniProtKB/TrEMBL;Acc:Q7T196]	1	48.15	ENSGALG00000007284	Q90661_CHICK	synaptoporin [Source:RefSeq peptide;Acc:NP_990725]	12	45.95
ENSGALG00000017280	KCNA1	potassium voltage-gated channel, shaker-related subfamily, member 1 (episodic ataxia with myokymia) [Source:HGNC Symbol;Acc:6218]	1	47.9	ENSGALG00000017436	PRAF3_CHICK	PRA1 family protein 3 [Source:UniProtKB/Swiss-Prot;Acc:Q5F433]	12	42.29
ENSGALG00000017316	Q2MV21_CHICK	uncoupling protein 3 (mitochondrial, proton carrier) [Source:RefSeq peptide;Acc:NP_989438]	1	62.93	ENSGALG00000001690	F1NB54_CHICK	Uncharacterized protein [Source:UniProtKB/TrEMBL;Acc:F1NB54]	13	37.03
ENSGALG00000017320	F1NPD6_CHICK	RAB6A, member RAS oncogene family [Source:RefSeq peptide;Acc:NP_001038105]	1	48.16	ENSGALG00000001695	GBRA6_CHICK	Gamma-aminobutyric acid receptor subunit alpha-6 [Source:UniProtKB/Swiss-Prot;Acc:Q90845]	13	37.74
ENSGALG00000017327	P2RY3_CHICK	P2Y purinoceptor 3 [Source:UniProtKB/Swiss-Prot;Acc:Q98907]	1	58.81	ENSGALG00000001698	GBRA1_CHICK	Gamma-aminobutyric acid receptor subunit alpha-1 [Source:UniProtKB/Swiss-Prot;Acc:P19150]	13	37.51
ENSGALG00000017345	HBRH_CHICK	Hemoglobin subunit beta [Source:UniProtKB/Swiss-Prot;Acc:P02112]	1	55.7	ENSGALG00000001706	F1NVG2_CHICK	gamma-aminobutyric acid (GABA) A receptor, gamma 2 [Source:RefSeq peptide;Acc:NP_990676]	13	37.06
ENSGALG00000017347	F1NMZ3_CHICK	Uncharacterized protein [Source:UniProtKB/TrEMBL;Acc:E1C4Q5]	1	53.72	ENSGALG00000002118	O93393_CHICK	potassium large conductance calcium-activated channel, subfamily M, beta member 1 [Source:RefSeq peptide;Acc:NP_989933]	13	43.25
ENSGALG00000022955	VAMP1	vesicle-associated membrane protein 1 (synaptobrevin 1) [Source:RefSeq peptide;Acc:NP_001034575]	1	50.7	ENSGALG00000002197	Q6LEK2_CHICK	nucleophosmin 1 [Source:RefSeq peptide;Acc:NP_990598]	13	41.08
ENSGALG00000005209	Q2MCJ7_CHICK	aquaporin 1 [Source:RefSeq peptide;Acc:NP_001034542]	2	40.66	ENSGALG00000002363	F1NZ86_CHICK	heat shock 70kDa protein 9B [Source:RefSeq peptide;Acc:NP_001006147]	13	44.39
ENSGALG00000006072	E1BXV5_CHICK	Uncharacterized protein [Source:UniProtKB/TrEMBL;Acc:E1BXV5]	2	37.95	ENSGALG00000003231	F1NLI8_CHICK	kinesin family member 20A [Source:RefSeq peptide;Acc:NP_001012801]	13	43.7
ENSGALG00000006112	F1NDB7_CHICK	Uncharacterized protein [Source:UniProtKB/TrEMBL;Acc:F1N8I1]	2	41.61	ENSGALG00000003344	CLTB	clathrin, light polypeptide [Source:RefSeq peptide;Acc:NP_001025780]	13	56.31
ENSGALG00000007435	RAB18_CHICK	Ras-related protein Rab-18 [Source:UniProtKB/Swiss-Prot;Acc:Q5ZLG1]	2	39.96	ENSGALG00000004083	Q90855_CHICK	glutamate receptor, ionotropic, AMPA 1 [Source:RefSeq peptide;Acc:NP_001001774]	13	44.27
ENSGALG00000007943	Q766Y2_CHICK	nebulette non-muscle isoform [Source:RefSeq peptide;Acc:NP_989819]	2	37.34	ENSGALG00000004160	Q5ZMN1_CHICK	Ras-GTPase-activating protein SH3-domain-binding protein [Source:RefSeq peptide;Acc:NP_001006150]	13	41.81
ENSGALG00000008405	Q5ZLT6_CHICK	ralA binding protein 1 [Source:RefSeq peptide;Acc:NP_001026746]	2	44.5	ENSGALG00000006762	SLC22A4	solute carrier family 22 (organic cation/ergothioneine transporter), member 4 [Source:HGNC Symbol;Acc:10968]	13	51.19
ENSGALG00000008912	E1BS63_CHICK	ATP-binding cassette, sub-family B (MDR/TAP), member 4 [Source:RefSeq peptide;Acc:NP_990225]	2	35.02	ENSGALG00000006860	F1NIP3_CHICK	kinesin family member 3A [Source:RefSeq peptide;Acc:NP_001025793]	13	42.79
ENSGALG00000009728	F1NWI3_CHICK	solute carrier family 25, member 13 (citrin) [Source:RefSeq peptide;Acc:NP_001012967]	2	39.65	ENSGALG00000018912	ATP6V0E1	ATPase, H+ transporting, lysosomal 9kDa, V0 subunit e1 [Source:HGNC Symbol;Acc:863]	13	47.79
ENSGALG00000010725	1433Z_CHICK	14-3-3 protein zeta [Source:UniProtKB/Swiss-Prot;Acc:Q5ZKC9]	2	40.48	ENSGALG00000021104	SLC22A5	solute carrier family 22 (organic cation transporter), member 5 [Source:RefSeq peptide;Acc:NP_001039293]	13	45.66
ENSGALG00000010942	NUPL2	nucleoporin like 2 [Source:RefSeq peptide;Acc:NP_001026155]	2	43.92	ENSGALG00000002497	F1P578_CHICK	Uncharacterized protein [Source:UniProtKB/TrEMBL;Acc:F1P577]	14	58.83
ENSGALG00000011020	CYC_CHICK	Cytochrome c [Source:UniProtKB/Swiss-Prot;Acc:P67881]	2	47.72	ENSGALG00000006500	NDE1_CHICK	Nuclear distribution protein nudE homolog 1 [Source:UniProtKB/Swiss-Prot;Acc:Q5ZMC9]	14	39.58
ENSGALG00000011272	Q5ZIP7_CHICK	RAB5A, member RAS oncogene family [Source:RefSeq peptide;Acc:NP_001006363]	2	37.3	ENSGALG00000006646	F1P204_CHICK	ATP-binding cassette, sub-family C (CFTR/MRP), member 1 [Source:RefSeq peptide;Acc:NP_001012540]	14	39.71
ENSGALG00000012286	AMPH	amphiphysin (Stiff-Man syndrome with breast cancer 128kDa autoantigen) [Source:RefSeq peptide;Acc:NP_001004398]	2	38.02	ENSGALG00000007089	F1N840_CHICK	ER lumen protein retaining receptor [Source:UniProtKB/TrEMBL;Acc:F1N840]	14	44.19
ENSGALG00000012497	SLC12A7	solute carrier family 12 (potassium/chloride transporters), member 7 [Source:HGNC Symbol;Acc:10915]	2	38.1	ENSGALG00000007463	HBAD_CHICK	Hemoglobin subunit alpha-D [Source:UniProtKB/Swiss-Prot;Acc:P02001]	14	60.58
ENSGALG00000012652	KCNG2_CHICK	Potassium voltage-gated channel subfamily G member 2 [Source:UniProtKB/Swiss-Prot;Acc:O73606]	2	42.36	ENSGALG00000007468	F1NEY9_CHICK	alpha 1 globin [Source:RefSeq peptide;Acc:NP_001004376]	14	61.29
ENSGALG00000012656	Q5ZKC0_CHICK	hypothetical protein LOC420817 [Source:RefSeq peptide;Acc:NP_001026167]	2	36.76	ENSGALG00000007561	CLCN7	chloride channel 7 [Source:RefSeq peptide;Acc:NP_001025815]	14	57.03
ENSGALG00000012821	TUBB2B	tubulin, beta 2B [Source:RefSeq peptide;Acc:NP_001004400]	2	62.28	ENSGALG00000009229	F1P5K5_CHICK	Uncharacterized protein [Source:UniProtKB/TrEMBL;Acc:F1P5K5]	14	50.62
ENSGALG00000012885	BCL2_CHICK	Apoptosis regulator Bcl-2 [Source:UniProtKB/Swiss-Prot;Acc:Q00709]	2	44.77	ENSGALG00000023740	HBPI_CHICK	Hemoglobin subunit pi [Source:UniProtKB/Swiss-Prot;Acc:P02007]	14	46.18
ENSGALG00000013708	CYB5_CHICK	Cytochrome b5 [Source:UniProtKB/Swiss-Prot;Acc:P00174]	2	39.83	ENSGALG00000002107	Q5ZJ38_CHICK	RAN binding protein 1 [Source:RefSeq peptide;Acc:NP_001006183]	15	42.74
ENSGALG00000014860	YES1	v-yes-1 Yamaguchi sarcoma viral oncogene homolog 1 [Source:RefSeq peptide;Acc:NP_990632]	2	39.36	ENSGALG00000002569	RAN_CHICK	GTP-binding nuclear protein Ran [Source:UniProtKB/Swiss-Prot;Acc:P42558]	15	44.9
ENSGALG00000015128	F1NTP3_CHICK	aquaporin 4 [Source:RefSeq peptide;Acc:NP_001004765]	2	41.75	ENSGALG00000003194	ATP6V0A2	ATPase, H+ transporting, lysosomal V0 subunit A2 [Source:RefSeq peptide;Acc:NP_990054]	15	39.28
ENSGALG00000015143	TTHY_CHICK	Transthyretin [Source:UniProtKB/Swiss-Prot;Acc:P27731]	2	37.53	ENSGALG00000003835	AT2A2_CHICK	Sarcoplasmic/endoplasmic reticulum calcium ATPase 2 [Source:UniProtKB/Swiss-Prot;Acc:Q03669]	15	40.23
ENSGALG00000015450	RAB2A_CHICK	Ras-related protein Rab-2A [Source:UniProtKB/Swiss-Prot;Acc:Q90965]	2	36.9	ENSGALG00000003901	E1C650_CHICK	purinergic receptor P2X, ligand-gated ion channel, 4 [Source:RefSeq peptide;Acc:NP_989622]	15	51.54
ENSGALG00000015764	Q5ZIR7_CHICK	fatty acid binding protein 5 [Source:RefSeq peptide;Acc:NP_001006346]	2	45.13	ENSGALG00000004240	ORAI1	hypothetical protein LOC416845 [Source:RefSeq peptide;Acc:NP_001025829]	15	47.54
ENSGALG00000015767	F1NDE8_CHICK	fatty acid binding protein 4, adipocyte [Source:RefSeq peptide;Acc:NP_989621]	2	38.63	ENSGALG00000004562	HVCN1	hydrogen voltage-gated channel 1 [Source:RefSeq peptide;Acc:NP_001025834]	15	45.87
ENSGALG00000015914	CALB1_CHICK	Calbindin [Source:UniProtKB/Swiss-Prot;Acc:P04354]	2	37.12	ENSGALG00000005152	TRPV4	transient receptor potential cation channel, subfamily V, member 4 [Source:RefSeq peptide;Acc:NP_990023]	15	58.23
ENSGALG00000016072	Q5ZJN5_CHICK	mitochondrial folate transporter/carrier [Source:RefSeq peptide;Acc:NP_001026677]	2	38.43	ENSGALG00000005654	PITPNB	phosphatidylinositol transfer protein, beta [Source:RefSeq peptide;Acc:NP_001034355]	15	43.59
ENSGALG00000016154	ARC_CHICK	Activity-regulated cytoskeleton-associated protein [Source:UniProtKB/Swiss-Prot;Acc:Q8AWC3]	2	53.91	ENSGALG00000006728	F1NZW3_CHICK	Uncharacterized protein [Source:UniProtKB/TrEMBL;Acc:F1NNK2]	15	40.01
ENSGALG00000016386	Q5ZMF9_CHICK	Der1-like domain family, member 1 [Source:RefSeq peptide;Acc:NP_001006350]	2	41.64	ENSGALG00000007308	F1N908_CHICK	RAB35, member RAS oncogene family [Source:RefSeq peptide;Acc:NP_001025840]	15	43.64
ENSGALG00000002930	Q5ZMP2_CHICK	syntaxin 7 [Source:RefSeq peptide;Acc:NP_001012961]	3	38.86	ENSGALG00000008250	TBX3	T-box 3 [Source:HGNC Symbol;Acc:11602]	15	55.78
ENSGALG00000004377	Q5ZIV8_CHICK	Uncharacterized protein [Source:UniProtKB/TrEMBL;Acc:F1NFM1]	3	38.24	ENSGALG00000000181			16	63.81
ENSGALG00000008544	Q9YH84_CHICK	Uncharacterized protein [Source:UniProtKB/TrEMBL;Acc:F1NYZ4]	3	48.22	ENSGALG00000000853	F1NDA6_CHICK	solute carrier family 2, (facilitated glucose transporter) member 8 [Source:RefSeq peptide;Acc:NP_989706]	17	38.8
ENSGALG00000008713	BIRC5	survivin isoform 3 [Source:RefSeq peptide;Acc:NP_989566]	3	56.26	ENSGALG00000001446	GSN	gelsolin [Source:RefSeq peptide;Acc:NP_990265]	17	43.4
ENSGALG00000009296	Q5ZHT7_CHICK	Signal recognition particle 9 kDa protein [Source:UniProtKB/TrEMBL;Acc:Q5ZHT7]	3	42.19	ENSGALG00000001474	RAB14_CHICK	Ras-related protein Rab-14 [Source:UniProtKB/Swiss-Prot;Acc:Q5ZKU5]	17	43.08
ENSGALG00000009303	Q9DEG2_CHICK	enabled homolog [Source:RefSeq peptide;Acc:NP_989631]	3	39.98	ENSGALG00000001645	KCNT1	potassium channel, subfamily T, member 1 [Source:RefSeq peptide;Acc:NP_989893]	17	56.64
ENSGALG00000009690	CENPF	cardiac muscle factor 1 CMF1 [Source:RefSeq peptide;Acc:NP_989976]	3	36.56	ENSGALG00000007196	STXBP1	syntaxin binding protein 1 [Source:RefSeq peptide;Acc:NP_996859]	17	60.94
ENSGALG00000010618	ZNT6_CHICK	Zinc transporter 6 [Source:UniProtKB/Swiss-Prot;Acc:Q5ZIH3]	3	38.77	ENSGALG00000008456	CAC1B_CHICK	Voltage-dependent N-type calcium channel subunit alpha-1B [Source:UniProtKB/Swiss-Prot;Acc:O73706]	17	45.41
ENSGALG00000011005	Q5ZLI4_CHICK	Uncharacterized protein [Source:UniProtKB/TrEMBL;Acc:F1NP03]	3	40.62	ENSGALG00000008586	F1NYB1_CHICK	tubulin, beta 3 [Source:RefSeq peptide;Acc:NP_001026769]	17	60.1
ENSGALG00000011070	EXOC8_CHICK	Exocyst complex component 8 [Source:UniProtKB/Swiss-Prot;Acc:Q5ZJ43]	3	54.91	ENSGALG00000008898	Q6R6I2_CHICK	glutamate receptor, ionotropic, N-methyl D-aspartate 1 [Source:RefSeq peptide;Acc:NP_996862]	17	52.81
ENSGALG00000011555	QKI	quaking homolog, KH domain RNA binding [Source:RefSeq peptide;Acc:NP_989641]	3	36.32	ENSGALG00000009019	F1NI28_CHICK	Uncharacterized protein [Source:UniProtKB/TrEMBL;Acc:E1BTX1]	17	60.94
ENSGALG00000013956	MYB	v-myb myeloblastosis viral oncogene homolog [Source:RefSeq peptide;Acc:NP_990637]	3	42.81	ENSGALG00000001163	NDEL1_CHICK	Nuclear distribution protein nudE-like 1 [Source:UniProtKB/Swiss-Prot;Acc:Q5ZKH4]	18	47.04
ENSGALG00000014866	FABP7_CHICK	Fatty acid-binding protein, brain [Source:UniProtKB/Swiss-Prot;Acc:Q05423]	3	42.75	ENSGALG00000001892	F1NN29_CHICK	cytoglobin [Source:RefSeq peptide;Acc:NP_001008789]	18	57.56
ENSGALG00000014893	PLN	phospholamban [Source:RefSeq peptide;Acc:NP_990741]	3	47.8	ENSGALG00000002050	Q5ZIN3_CHICK	exocyst complex component 7 [Source:RefSeq peptide;Acc:NP_001012820]	18	46.05
ENSGALG00000015776	F1NWI6_CHICK	Uncharacterized protein [Source:UniProtKB/TrEMBL;Acc:F1ND90]	3	43.14	ENSGALG00000002728	SLC16A3	solute carrier family 16, member 3 [Source:RefSeq peptide;Acc:NP_989994]	18	42.58
ENSGALG00000015778	F1ND89_CHICK	Uncharacterized protein [Source:UniProtKB/TrEMBL;Acc:F1ND89]	3	43.86	ENSGALG00000003397	F1NSQ4_CHICK	ras homolog gene family, member T1 [Source:RefSeq peptide;Acc:NP_001006208]	18	37.28
ENSGALG00000015808	SLC35A1	solute carrier family 35 (CMP-sialic acid transporter), member A1 [Source:RefSeq peptide;Acc:NP_989844]	3	45.67	ENSGALG00000003584	KPNA2	karyopherin alpha 2 (RAG cohort 1, importin alpha 1) [Source:RefSeq peptide;Acc:NP_001006209]	18	40.57
ENSGALG00000015898	MYO6	myosin VI [Source:RefSeq peptide;Acc:NP_990066]	3	37.42	ENSGALG00000003903	CACNG4	calcium channel, voltage-dependent, gamma subunit 4 [Source:RefSeq peptide;Acc:NP_989463]	18	46.43
ENSGALG00000015916	Q5ZL94_CHICK	solute carrier family 17 (anion/sugar transporter), member 5 [Source:RefSeq peptide;Acc:NP_001026257]	3	38.93	ENSGALG00000004376	O42229_CHICK	potassium inwardly-rectifying channel, subfamily J, member 2 [Source:RefSeq peptide;Acc:NP_990701]	18	48.04
ENSGALG00000016433	1433T_CHICK	14-3-3 protein theta [Source:UniProtKB/Swiss-Prot;Acc:Q5ZMD1]	3	44.14	ENSGALG00000006920	CHMP6_CHICK	Charged multivesicular body protein 6 [Source:UniProtKB/Swiss-Prot;Acc:Q5ZL55]	18	56.2
ENSGALG00000016479	LAPTM4A	lysosomal-associated protein transmembrane 4 alpha [Source:RefSeq peptide;Acc:NP_001026263]	3	42.61	ENSGALG00000007992	GGA3	ADP-ribosylation factor binding protein 3 [Source:RefSeq peptide;Acc:NP_001026279]	18	43.64
ENSGALG00000016491	APOB	apolipoprotein B (including Ag(x) antigen) [Source:HGNC Symbol;Acc:603]	3	35.88	ENSGALG00000001305	LAT2	linker for activation of T cells family, member 2 [Source:RefSeq peptide;Acc:NP_001007483]	19	54.25
ENSGALG00000016535	F1NI30_CHICK	ras-related GTP-binding protein RAB10 [Source:RefSeq peptide;Acc:NP_001026268]	3	45.91	ENSGALG00000001564	F1NNV0_CHICK	sarcoendoplasmic reticulum calcium ATPase [Source:RefSeq peptide;Acc:NP_990222]	19	52.18
ENSGALG00000016565	F1N9F1_CHICK	cholinergic receptor, nicotinic, alpha polypeptide 2 (neuronal) [Source:RefSeq peptide;Acc:NP_990146]	3	56.18	ENSGALG00000001573	Q8AWC0_CHICK	purinergic receptor P2X1 [Source:RefSeq peptide;Acc:NP_989850]	19	52.93
ENSGALG00000004063	F1NP73_CHICK	solute carrier family 25 (mitochondrial carrier, brain), member 14 [Source:RefSeq peptide;Acc:NP_001012901]	4	51.35	ENSGALG00000002661	F1NGW3_CHICK	tyrosine 3-monooxygenase/tryptophan 5-monooxygenase activation protein, epsilon polypeptide [Source:RefSeq peptide;Acc:NP_001006219]	19	42.75
ENSGALG00000004086	CHMP1B	hypothetical protein LOC422143 [Source:RefSeq peptide;Acc:NP_001006428]	4	40.92	ENSGALG00000004246	F1NZ43_CHICK	solute carrier family 6 (neurotransmitter transporter, serotonin), member 4 [Source:RefSeq peptide;Acc:NP_998737]	19	43.37
ENSGALG00000004195	F1P1M8_CHICK	kinesin family member 4A [Source:RefSeq peptide;Acc:NP_990306]	4	43.94	ENSGALG00000004613	Q9IAD2_CHICK	ATP-gated ion channel receptor P2X8 [Source:RefSeq peptide;Acc:NP_990079]	19	45.83
ENSGALG00000004730	CLIC2	chloride intracellular channel 2 [Source:RefSeq peptide;Acc:NP_001026285]	4	58.9	ENSGALG00000004649	TRPV1	transient receptor potential cation channel, subfamily V, member 1 [Source:RefSeq peptide;Acc:NP_989903]	19	39.81
ENSGALG00000006415	CD40L_CHICK	CD40 ligandCD40 ligand, membrane formCD40 ligand, soluble form [Source:UniProtKB/Swiss-Prot;Acc:Q9I8D8]	4	48.6	ENSGALG00000004886	VPS53	VPS53 protein [Source:RefSeq peptide;Acc:NP_001012824]	19	46.62
ENSGALG00000006487	Q5ZLM5_CHICK	hypothetical protein LOC422249 [Source:RefSeq peptide;Acc:NP_001034385]	4	37.09	ENSGALG00000005834	LIS1_CHICK	Lissencephaly-1 homolog [Source:UniProtKB/Swiss-Prot;Acc:Q9PTR5]	19	42.19
ENSGALG00000006906	CHML	choroideremia [Source:RefSeq peptide;Acc:NP_001026290]	4	34.97	ENSGALG00000017358	F1NMY1_CHICK	scavenger receptor cysteine rich domain containing, group B (4 domains) [Source:RefSeq peptide;Acc:NP_001026648]	19	46.38
ENSGALG00000007255	GBRB4_CHICK	Gamma-aminobutyric acid receptor subunit beta-4 [Source:UniProtKB/Swiss-Prot;Acc:P24045]	4	47.28	ENSGALG00000021541	SLC47A1	hypothetical protein LOC417617 [Source:RefSeq peptide;Acc:NP_001025891]	19	57.01
ENSGALG00000007476	VAMP7	vesicle-associated membrane protein 7 [Source:HGNC Symbol;Acc:11486]	4	44.32	ENSGALG00000002095	CHM4B_CHICK	Charged multivesicular body protein 4b [Source:UniProtKB/Swiss-Prot;Acc:Q5ZHP5]	20	47.09
ENSGALG00000008092	NXT2_CHICK	NTF2-related export protein 2 [Source:UniProtKB/Swiss-Prot;Acc:Q5ZLH0]	4	39.14	ENSGALG00000003147	Q5ZKM6_CHICK	transient receptor potential cation channel, subfamily C, member 4 associated protein [Source:RefSeq peptide;Acc:NP_001034406]	20	43.19
ENSGALG00000008282	ATG4A	autophagy related 4A, cysteine peptidase [Source:HGNC Symbol;Acc:16489]	4	41.18	ENSGALG00000004143	1433B_CHICK	14-3-3 protein beta/alpha [Source:UniProtKB/Swiss-Prot;Acc:Q5ZLQ6]	20	43.13
ENSGALG00000008512	GRIA3	glutamate receptor, ionotrophic, AMPA 3 [Source:RefSeq peptide;Acc:NP_990546]	4	41.41	ENSGALG00000004244	Q5F355_CHICK	hypothetical protein LOC419197 [Source:RefSeq peptide;Acc:NP_001026025]	20	46.16
ENSGALG00000008593	AT1B4_CHICK	Protein ATP1B4 [Source:UniProtKB/Swiss-Prot;Acc:Q2HZ96]	4	56.22	ENSGALG00000005195	F1P4J4_CHICK	oxysterol binding protein-like 2 [Source:RefSeq peptide;Acc:NP_001008448]	20	40.63
ENSGALG00000009395	F1P037_CHICK	Uncharacterized protein [Source:UniProtKB/TrEMBL;Acc:F1P037]	4	36.36	ENSGALG00000005460	SLCO4A1	solute carrier organic anion transporter family member 4A1 [Source:RefSeq peptide;Acc:NP_001026027]	20	47.09
ENSGALG00000009405	GRIA2	glutamate receptor, ionotropic, AMPA 2 [Source:RefSeq peptide;Acc:NP_001001775]	4	37.54	ENSGALG00000005711	SLC17A9	hypothetical protein LOC419236 [Source:RefSeq peptide;Acc:NP_001006292]	20	51.22
ENSGALG00000009790	RB33B_CHICK	Ras-related protein Rab-33B [Source:UniProtKB/Swiss-Prot;Acc:Q5ZHV1]	4	45.34	ENSGALG00000005801	ACHA4_CHICK	Neuronal acetylcholine receptor subunit alpha-4 [Source:UniProtKB/Swiss-Prot;Acc:P09482]	20	46.1
ENSGALG00000010006	NTCP7_CHICK	Sodium/bile acid cotransporter 7 [Source:UniProtKB/Swiss-Prot;Acc:Q5ZJH8]	4	41.13	ENSGALG00000006604	Q5F423_CHICK	kinesin family member 3B [Source:RefSeq peptide;Acc:NP_001012852]	20	45
ENSGALG00000010159	Q5F4B0_CHICK	solute carrier family 20, member 2 [Source:RefSeq peptide;Acc:NP_001026304]	4	43.03	ENSGALG00000007447	TBB6_CHICK	Tubulin beta-6 chain [Source:UniProtKB/Swiss-Prot;Acc:P09207]	20	41.33
ENSGALG00000010614	Q5ZMJ6_CHICK	solute carrier family 25 (mitochondrial carrier; adenine nucleotide translocator), member 4 [Source:RefSeq peptide;Acc:NP_001006443]	4	49.77	ENSGALG00000007541	F1NSX3_CHICK	syntaxin 16 [Source:RefSeq peptide;Acc:NP_001006295]	20	39.99
ENSGALG00000011612	GC	group-specific component (vitamin D binding protein) [Source:RefSeq peptide;Acc:NP_990213]	4	48.13	ENSGALG00000007554	Q5ZLB8_CHICK	RAS-related protein RAB-22A [Source:RefSeq peptide;Acc:NP_001026038]	20	39.01
ENSGALG00000011875	TRPC3	transient receptor potential cation channel, subfamily C, member 3 [Source:HGNC Symbol;Acc:12335]	4	40.57	ENSGALG00000008045	F1N9A5_CHICK	solute carrier family 9 (sodium/hydrogen exchanger), member 8 [Source:RefSeq peptide;Acc:NP_001034364]	20	37.41
ENSGALG00000011986	Q7ZZZ5_CHICK	fatty acid binding protein 2, intestinal [Source:RefSeq peptide;Acc:NP_001007924]	4	36.12	ENSGALG00000000508	SDHB	succinate dehydrogenase complex, subunit B, iron sulfur (Ip) [Source:HGNC Symbol;Acc:10681]	21	46.07
ENSGALG00000014136	CNG3_CHICK	Cyclic nucleotide-gated channel rod photoreceptor subunit alpha [Source:UniProtKB/Swiss-Prot;Acc:Q90980]	4	34.75	ENSGALG00000000537	D5M8S2_CHICK	Parkinson disease (autosomal recessive, early onset) 7 [Source:RefSeq peptide;Acc:NP_989916]	21	40.64
ENSGALG00000014268	ACHA9_CHICK	Neuronal acetylcholine receptor subunit alpha-9 [Source:UniProtKB/Swiss-Prot;Acc:Q9PTS8]	4	39.44	ENSGALG00000000579	VAMP3	vesicle-associated membrane protein 3 (cellubrevin) [Source:RefSeq peptide;Acc:NP_001034578]	21	47.5
ENSGALG00000014372	Q6TQF9_CHICK	solute carrier family 34 (sodium phosphate), member 2 [Source:RefSeq peptide;Acc:NP_989805]	4	41.96	ENSGALG00000000912	P79767_CHICK	Uncharacterized protein [Source:UniProtKB/TrEMBL;Acc:F1NDH6]	21	62.69
ENSGALG00000015664	ADD1	adducin 1 (alpha) [Source:HGNC Symbol;Acc:243]	4	40.61	ENSGALG00000001172	GLRK_CHICK	Probable glutamate receptor [Source:UniProtKB/Swiss-Prot;Acc:P19439]	21	41.31
ENSGALG00000015937	Q90WA9_CHICK	fatty acid binding protein 1, liver [Source:RefSeq peptide;Acc:NP_989523]	4	45.89	ENSGALG00000003774	ATP13A2	hypothetical protein LOC419466 [Source:RefSeq peptide;Acc:NP_001026052]	21	58.46
ENSGALG00000020143	Q7LZ70_CHICK	Gamma-aminobutyric acid A receptor gamma 1 chainUncharacterized protein [Source:UniProtKB/TrEMBL;Acc:Q7LZ70]	4	36.34	ENSGALG00000004796	CDC42_CHICK	Cell division control protein 42 homolog [Source:UniProtKB/Swiss-Prot;Acc:Q90694]	21	44.21
ENSGALG00000020180	ALB	albumin [Source:RefSeq peptide;Acc:NP_990592]	4	38.04	ENSGALG00000004889	F1NF68_CHICK	solute carrier family 2 (facilitated glucose transporter), member 1 [Source:RefSeq peptide;Acc:NP_990540]	21	54.77
ENSGALG00000020292	F1NES8_CHICK	GABA A receptor [Source:RefSeq peptide;Acc:NP_990576]	4	47.98	ENSGALG00000000169	PCNA_CHICK	Proliferating cell nuclear antigen [Source:UniProtKB/Swiss-Prot;Acc:Q9DEA3]	22	48.5
ENSGALG00000003516	TCIRG1	T-cell, immune regulator 1, ATPase, H+ transporting, lysosomal V0 protein A3 [Source:RefSeq peptide;Acc:NP_990053]	5	62.41	ENSGALG00000001712	Q9I8A2_CHICK	Uncharacterized protein [Source:UniProtKB/TrEMBL;Acc:F1NID6]	22	47.06
ENSGALG00000006015	COPB_CHICK	Coatomer subunit beta [Source:UniProtKB/Swiss-Prot;Acc:Q5ZIA5]	5	40.49	ENSGALG00000001838	XPO7	exportin 7 [Source:RefSeq peptide;Acc:NP_001012960]	22	50.38
ENSGALG00000006215	Q8AYG9_CHICK	ferritoid [Source:RefSeq peptide;Acc:NP_989714]	5	45.63	ENSGALG00000003242	STAR_CHICK	Steroidogenic acute regulatory protein, mitochondrial [Source:UniProtKB/Swiss-Prot;Acc:Q9DG09]	22	57.63
ENSGALG00000006552	INS_CHICK	InsulinInsulin B chainInsulin A chain [Source:UniProtKB/Swiss-Prot;Acc:P67970]	5	45.69	ENSGALG00000000620	FABP3	fatty acid binding protein 3 [Source:RefSeq peptide;Acc:NP_001026060]	23	58.16
ENSGALG00000006799	AP2A2	adaptor-related protein complex 2, alpha 2 subunit [Source:RefSeq peptide;Acc:NP_001012914]	5	39.38	ENSGALG00000000921	F1NE60_CHICK	solute carrier family 9 (sodium/hydrogen exchanger), member 1 (antiporter, Na+/H+, amiloride sensitive) [Source:RefSeq peptide;Acc:NP_001038108]	23	65.04
ENSGALG00000006998	Q5ZKF9_CHICK	hypothetical protein LOC423114 [Source:RefSeq peptide;Acc:NP_001012915]	5	40.17	ENSGALG00000002284	TPPC3_CHICK	Trafficking protein particle complex subunit 3 [Source:UniProtKB/Swiss-Prot;Acc:Q5ZI57]	23	49.06
ENSGALG00000007220	FRIH_CHICK	Ferritin heavy chain [Source:UniProtKB/Swiss-Prot;Acc:P08267]	5	49.41	ENSGALG00000003200	KCNQ4	potassium voltage-gated channel, KQT-like subfamily, member 4 [Source:HGNC Symbol;Acc:6298]	23	65.88
ENSGALG00000007871	Q5ZJ18_CHICK	hypothetical protein LOC423156 [Source:RefSeq peptide;Acc:NP_001012917]	5	41.22	ENSGALG00000003272	KHDRBS1	KH domain containing, RNA binding, signal transduction associated 1 [Source:RefSeq peptide;Acc:NP_989561]	23	48.59
ENSGALG00000009592	SRP14	signal recognition particle 14kDa (homologous Alu RNA binding protein) [Source:RefSeq peptide;Acc:NP_001006478]	5	47.32	ENSGALG00000003383	Q5ZJZ0_CHICK	karyopherin alpha 6 (importin alpha 7) [Source:RefSeq peptide;Acc:NP_001012859]	23	49.05
ENSGALG00000009705	RYR3	ryanodine receptor 3 [Source:RefSeq peptide;Acc:NP_996757]	5	34.07	ENSGALG00000004141	FABP1	liver basic fatty acid binding protein [Source:RefSeq peptide;Acc:NP_989965]	23	35.58
ENSGALG00000010063	NFKBIA	Rel-associated pp40 [Source:RefSeq peptide;Acc:NP_001001472]	5	52.54	ENSGALG00000001053	SRPR	signal recognition particle receptor ('docking protein') [Source:RefSeq peptide;Acc:NP_001034366]	24	51.76
ENSGALG00000010413	Q5QSB1_CHICK	neuroglobin [Source:RefSeq peptide;Acc:NP_001026722]	5	60.39	ENSGALG00000001181	O57651_CHICK	Uncharacterized protein [Source:UniProtKB/TrEMBL;Acc:F1P3M0]	24	45.39
ENSGALG00000011079	Q5ZK23_CHICK	glutaredoxin 5 homolog [Source:RefSeq peptide;Acc:NP_001008472]	5	41.98	ENSGALG00000006469	F1NZB7_CHICK	ATPase, H+/K+ transporting, nongastric, alpha polypeptide [Source:RefSeq peptide;Acc:NP_001026080]	24	43.21
ENSGALG00000012026	TIM9_CHICK	Mitochondrial import inner membrane translocase subunit Tim9 [Source:UniProtKB/Swiss-Prot;Acc:Q5ZIR8]	5	45.8	ENSGALG00000006598	SORL1	sortilin-related receptor, L(DLR class) A repeats containing [Source:HGNC Symbol;Acc:11185]	24	52.51
ENSGALG00000012105	Q5F3N2_CHICK	SEC10 protein [Source:RefSeq peptide;Acc:NP_001012607]	5	40.08	ENSGALG00000007114	APOA1_CHICK	Apolipoprotein A-I [Source:UniProtKB/Swiss-Prot;Acc:P08250]	24	62.4
ENSGALG00000012142	Q9YGX8_CHICK	potassium voltage-gated channel, shaker-related subfamily, member 4 [Source:RefSeq peptide;Acc:NP_990230]	5	48.16	ENSGALG00000007323			24	57.72
ENSGALG00000012163	BDNF_CHICK	Brain-derived neurotrophic factor [Source:UniProtKB/Swiss-Prot;Acc:P25429]	5	49.66	ENSGALG00000007430	COPD_CHICK	Coatomer subunit delta [Source:UniProtKB/Swiss-Prot;Acc:Q5ZL57]	24	48.76
ENSGALG00000012170	LIN7C_CHICK	Protein lin-7 homolog C [Source:UniProtKB/Swiss-Prot;Acc:Q5F425]	5	37.7	ENSGALG00000007707	TRAPPC4	trafficking protein particle complex 4 [Source:RefSeq peptide;Acc:NP_001006320]	24	55.56
ENSGALG00000003172	SLC16A9	solute carrier family 16 (monocarboxylic acid transporters), member 9 [Source:RefSeq peptide;Acc:NP_001026393]	6	39.39	ENSGALG00000000958	Q5ZJ11_CHICK	sorting nexin family member 27 [Source:RefSeq peptide;Acc:NP_001026517]	25	55.35
ENSGALG00000004431	F1NT40_CHICK	hypothetical protein LOC416314 [Source:RefSeq peptide;Acc:NP_001025792]	6	52.69	ENSGALG00000013899	VPS45	vacuolar protein sorting 45A [Source:RefSeq peptide;Acc:NP_001026764]	25	47.61
ENSGALG00000004980	KCNMA1	potassium large conductance calcium-activated channel, subfamily M, alpha member 1 [Source:RefSeq peptide;Acc:NP_989555]	6	34.96	ENSGALG00000000086	TIMM17A	translocase of inner mitochondrial membrane 17 homolog A [Source:RefSeq peptide;Acc:NP_001026197]	26	48.61
ENSGALG00000005002	Q9I9D1_CHICK	voltage-dependent anion channel 2 [Source:RefSeq peptide;Acc:NP_990072]	6	39.77	ENSGALG00000000432	F1NUP6_CHICK	Uncharacterized protein [Source:UniProtKB/TrEMBL;Acc:F1NRB9]	26	44.93
ENSGALG00000005070	AP3M1	adaptor-related protein complex 3, mu 1 subunit [Source:RefSeq peptide;Acc:NP_001026398]	6	43.55	ENSGALG00000000441	KCA10_CHICK	Potassium voltage-gated channel subfamily A member 10 [Source:UniProtKB/Swiss-Prot;Acc:Q7T199]	26	53.9
ENSGALG00000005534	TM9SF3	transmembrane 9 superfamily member 3 [Source:HGNC Symbol;Acc:21529]	6	38.09	ENSGALG00000000442	Q68PJ2_CHICK	potassium voltage-gated channel, shaker-related subfamily, member 2 [Source:RefSeq peptide;Acc:NP_989794]	26	52.47
ENSGALG00000006629	RET4_CHICK	Retinol-binding protein 4 [Source:UniProtKB/Swiss-Prot;Acc:P41263]	6	37.37	ENSGALG00000000447	O73609_CHICK	potassium voltage-gated channel, shaker-related subfamily, member 3 [Source:RefSeq peptide;Acc:NP_001025549]	26	57.22
ENSGALG00000006763	EXOC6	SEC15-like 1 [Source:RefSeq peptide;Acc:NP_001012923]	6	37.9	ENSGALG00000000730	CAC1S_CHICK	Voltage-dependent L-type calcium channel subunit alpha-1S [Source:UniProtKB/Swiss-Prot;Acc:O42398]	26	54.88
ENSGALG00000006790	F1NXA1_CHICK	hypothetical protein LOC423809 [Source:RefSeq peptide;Acc:NP_001026401]	6	38.05	ENSGALG00000001512	KCND3	potassium voltage-gated channel, Shal-related subfamily, member 3 [Source:RefSeq peptide;Acc:NP_989657]	26	47.66
ENSGALG00000009289	Q3T1V5_CHICK	Uncharacterized protein [Source:UniProtKB/TrEMBL;Acc:F1P4R2]	6	43.84	ENSGALG00000001717	Q5ZLZ6_CHICK	solute carrier family 16, member 1 [Source:RefSeq peptide;Acc:NP_001006323]	26	54.06
ENSGALG00000021269	SLC18A3	vesicular acetylcholine transporter [Source:RefSeq peptide;Acc:NP_996865]	6	43.48	ENSGALG00000021654	AP4B1	adaptor-related protein complex 4, beta 1 subunit [Source:RefSeq peptide;Acc:NP_001026088]	26	51.36
ENSGALG00000004384	SLC19A1	solute carrier family 19 (folate transporter), member 1 [Source:RefSeq peptide;Acc:NP_001006513]	7	58.19	ENSGALG00000000252	Q8AV15_CHICK	Uncharacterized protein [Source:UniProtKB/TrEMBL;Acc:E1C6G0]	27	52.11
ENSGALG00000008128	MOBKL3	preimplantation protein 3 [Source:RefSeq peptide;Acc:NP_001026728]	7	39.58	ENSGALG00000000505	KCNH6	potassium voltage-gated channel, subfamily H (eag-related), member 6 [Source:HGNC Symbol;Acc:18862]	27	56.28
ENSGALG00000009301	E1BRV4_CHICK	cholinergic receptor, nicotinic, alpha 1 (muscle) [Source:RefSeq peptide;Acc:NP_990147]	7	49.7	ENSGALG00000000550	STRAA_CHICK	STE20-related kinase adapter protein alpha [Source:UniProtKB/Swiss-Prot;Acc:Q5ZK47]	27	43.67
ENSGALG00000011009	F1NN72_CHICK	Uncharacterized protein [Source:UniProtKB/TrEMBL;Acc:E1BQT2]	7	34.55	ENSGALG00000000878	KI18B_CHICK	Kinesin-like protein KIF18B [Source:UniProtKB/Swiss-Prot;Acc:Q5ZLK6]	27	59.49
ENSGALG00000011104	GLUC_CHICK	GlucagonGlicentin-related polypeptideGlucagonGlucagon-like peptide 1Glucagon-like peptide 1(7-37)Glucagon-like peptide 1(7-36)Glucagon-like peptide 2 [Source:UniProtKB/Swiss-Prot;Acc:P68259]	7	33.13	ENSGALG00000003256	ATP6V0A1	ATPase, H+ transporting, lysosomal V0 subunit A1 [Source:RefSeq peptide;Acc:NP_990055]	27	42.42
ENSGALG00000011324	F1NW97_CHICK	Uncharacterized protein [Source:UniProtKB/TrEMBL;Acc:F1NW97]	7	59.19	ENSGALG00000003359	F1NST3_CHICK	RAB5C, member RAS oncogene family [Source:RefSeq peptide;Acc:NP_989856]	27	49.69
ENSGALG00000011434	SLC11A1	solute carrier family 11 (proton-coupled divalent metal ion transporters), member 1 [Source:RefSeq peptide;Acc:NP_990295]	7	54.93	ENSGALG00000009941	SLC35B1	solute carrier family 35, member B1 [Source:RefSeq peptide;Acc:NP_989845]	27	54.08
ENSGALG00000011541	BIN1	bridging integrator 1 [Source:RefSeq peptide;Acc:NP_001006524]	7	42.75	ENSGALG00000000613	Q5F3R8_CHICK	RAB11B, member RAS oncogene family [Source:RefSeq peptide;Acc:NP_001012569]	28	47.15
ENSGALG00000011697	Q5ZIC5_CHICK	SEC22 vesicle trafficking protein homolog A [Source:RefSeq peptide;Acc:NP_001006526]	7	39.34	ENSGALG00000001317	Q5ZJK7_CHICK	hyperpolarization activated cyclic nucleotide-gated potassium channel 2 [Source:RefSeq peptide;Acc:NP_001034410]	28	47.2
ENSGALG00000012112	DBI	diazepam binding inhibitor (GABA receptor modulator, acyl-Coenzyme A binding protein) [Source:RefSeq peptide;Acc:NP_989907]	7	46.96	ENSGALG00000003153	COPE_CHICK	Coatomer subunit epsilon [Source:UniProtKB/Swiss-Prot;Acc:Q5ZIK9]	28	43.59
ENSGALG00000012511	B6IDG6_CHICK	calcium channel, voltage-dependent, beta 4 subunit isoform a [Source:RefSeq peptide;Acc:NP_001001733]	7	46.61	ENSGALG00000003959	Q5ZMG7_CHICK	adaptor-related protein complex 1, mu 1 subunit [Source:RefSeq peptide;Acc:NP_001007887]	28	39.28
ENSGALG00000012513	STAM2	signal transducing adaptor molecule (SH3 domain and ITAM motif) 2 [Source:RefSeq peptide;Acc:NP_001012940]	7	41.06	ENSGALG00000003998	RAB8A_CHICK	Ras-related protein Rab-8A [Source:UniProtKB/Swiss-Prot;Acc:Q5F470]	28	47.36
ENSGALG00000012537	F1NCD3_CHICK	potassium inwardly-rectifying channel, subfamily J, member 3 [Source:RefSeq peptide;Acc:NP_990735]	7	49.96
ENSGALG00000020715	O42419_CHICK	Uncharacterized protein [Source:UniProtKB/TrEMBL;Acc:E1BQT8]	7	33.05
ENSGALG00000001863	VTG2	hypothetical protein LOC424533 [Source:RefSeq peptide;Acc:NP_001026447]	8	41.22
ENSGALG00000002001	STXBP3	syntaxin binding protein 3 [Source:HGNC Symbol;Acc:11446]	8	37.4
ENSGALG00000002914	SC22B_CHICK	Vesicle-trafficking protein SEC22b [Source:UniProtKB/Swiss-Prot;Acc:Q5ZJW4]	8	46.29
ENSGALG00000003880	STX6	syntaxin 6 [Source:RefSeq peptide;Acc:NP_001006531]	8	51.69
ENSGALG00000005340	SLC35A3	solute carrier family 35 (UDP-N-acetylglucosamine (UDP-GlcNAc) transporter), member A3 [Source:RefSeq peptide;Acc:NP_001026445]	8	38.46
ENSGALG00000005647	Q5F4B9_CHICK	ATP-binding cassette, sub-family D (ALD), member 3 [Source:RefSeq peptide;Acc:NP_001012615]	8	37.28
ENSGALG00000008900	TPRXL	hypothetical protein LOC424547 [Source:RefSeq peptide;Acc:NP_001004408]	8	37.1
ENSGALG00000010098	F1N9W2_CHICK	solute carrier family 6 member 9 [Source:RefSeq peptide;Acc:NP_001026450]	8	61.06
ENSGALG00000010293	LOC396449	riboflavin-binding protein [Source:RefSeq peptide;Acc:NP_990794]	8	41.31
ENSGALG00000010652	F1NSS4_CHICK	Uncharacterized protein [Source:UniProtKB/TrEMBL;Acc:F1NSS4]	8	42.59
ENSGALG00000010692	LRP8	LR8B protein [Source:RefSeq peptide;Acc:NP_990517]	8	44.08
ENSGALG00000020879	SLC30A7	solute carrier family 30 (zinc transporter), member 7 [Source:RefSeq peptide;Acc:NP_001008788]	8	37.23
ENSGALG00000000253	S2546_CHICK	Solute carrier family 25 member 46 [Source:UniProtKB/Swiss-Prot;Acc:Q5ZIG3]	Z	39.18
ENSGALG00000001986	F1P4V8_CHICK	valosin-containing protein [Source:RefSeq peptide;Acc:NP_001038129]	Z	43.6
ENSGALG00000002087	NCBP1	nuclear cap binding protein subunit 1, 80kDa [Source:RefSeq peptide;Acc:NP_001026611]	Z	42.33
ENSGALG00000002341	Q5ZJE2_CHICK	adaptor-related protein complex 3, sigma 1 subunit [Source:RefSeq peptide;Acc:NP_001006586]	Z	35.99
ENSGALG00000002441		Uncharacterized protein [Source:UniProtKB/TrEMBL;Acc:F1NWJ1]	Z	60.3
ENSGALG00000002805	LMAN1	lectin, mannose-binding, 1 [Source:RefSeq peptide;Acc:NP_001026570]	Z	40.19
ENSGALG00000003582	SLC1A3	solute carrier family 1 (glial high affinity glutamate transporter), member 3 [Source:HGNC Symbol;Acc:10941]	Z	36.79
ENSGALG00000010166	VLDLR_CHICK	Very low-density lipoprotein receptor [Source:UniProtKB/Swiss-Prot;Acc:P98165]	Z	44.17
ENSGALG00000012594	F1P2E2_CHICK	neurotrophic tyrosine kinase, receptor, type 2 [Source:RefSeq peptide;Acc:NP_990562]	Z	39.37
ENSGALG00000014644	F1NGA2_CHICK	ATP synthase, H+ transporting, mitochondrial F1 complex, alpha subunit [Source:RefSeq peptide;Acc:NP_989617]	Z	45.04
ENSGALG00000014676	GLRX	glutaredoxin [Source:RefSeq peptide;Acc:NP_990491]	Z	48.43
ENSGALG00000014691	RNUXA	RNA U, small nuclear RNA export adaptor (phosphorylation regulated) [Source:RefSeq peptide;Acc:NP_001006575]	Z	39
ENSGALG00000014737	F1NAZ3_CHICK	kinesin heavy chain member 2A [Source:RefSeq peptide;Acc:NP_001034401]	Z	37.45
ENSGALG00000014787	SLC30A5	zinc transporter ZTL1 [Source:RefSeq peptide;Acc:NP_001026590]	Z	37.91
ENSGALG00000014855	O13159_CHICK	growth hormone receptor [Source:RefSeq peptide;Acc:NP_001001293]	Z	39.35
ENSGALG00000014908	FST_CHICK	Follistatin [Source:UniProtKB/Swiss-Prot;Acc:Q90844]	Z	48.35
ENSGALG00000015080	SLC24A2	solute carrier family 24 (sodium/potassium/calcium exchanger), member 2 [Source:RefSeq peptide;Acc:NP_001001772]	Z	38.59
ENSGALG00000015148	F1N9S7_CHICK	annexin A1 [Source:RefSeq peptide;Acc:NP_996789]	Z	35.8
ENSGALG00000015326	Q5ZHR7_CHICK	clathrin, light polypeptide A [Source:RefSeq peptide;Acc:NP_001034402]	Z	41.12
ENSGALG00000015336	Q03481_CHICK	mature protein [Source:RefSeq peptide;Acc:NP_990532]	Z	42.89
ENSGALG00000015374	PURP_CHICK	Purpurin [Source:UniProtKB/Swiss-Prot;Acc:P08938]	Z	47.43
ENSGALG00000015382	F1NKI5_CHICK	cholinergic receptor, nicotinic, alpha polypeptide 6 [Source:RefSeq peptide;Acc:NP_990695]	Z	42.58
ENSGALG00000015384	F1NA49_CHICK	cholinergic receptor, nicotinic, beta polypeptide 3 [Source:RefSeq peptide;Acc:NP_990143]	Z	47.85
ENSGALG00000015704	THIO_CHICK	Thioredoxin [Source:UniProtKB/Swiss-Prot;Acc:P08629]	Z	46.09
The informations are from Ensembl.

## Sheet: 6-3
Table S3. Chicken macrochromosomal and microchromosomal genes assorted into GO:0006810 and their chromosome locations and GC-contents.
Macrochromosomal genes					Microchromosomal genes
Gene ID	Gene name	Gene description	Chr location	GC content (%)	Gene ID	Gene name	Gene description	Chr location	GC content (%)
ENSGALG00000008169	GDI2	GDP dissociation inhibitor 2 [Source:RefSeq peptide;Acc:NP_990335]	1	48.57	ENSGALG00000002374	F1NYM1_CHICK	solute carrier family 9 (sodium/hydrogen exchanger), member 9 [Source:RefSeq peptide;Acc:NP_001026476]	9	37.11
ENSGALG00000008222	A0FKN5_CHICK	Uncharacterized protein [Source:UniProtKB/TrEMBL;Acc:F1NDS6]	1	39.41	ENSGALG00000002639	Q6DMS2_CHICK	transient receptor potential cation channel, subfamily C, member 1 [Source:RefSeq peptide;Acc:NP_001004409]	9	36.31
ENSGALG00000008444	F1P3N4_CHICK	Uncharacterized protein [Source:UniProtKB/TrEMBL;Acc:F1P3N4]	1	47.55	ENSGALG00000002764	AT1B3_CHICK	Sodium/potassium-transporting ATPase subunit beta-3 [Source:UniProtKB/Swiss-Prot;Acc:P33879]	9	39.94
ENSGALG00000009324	F1P2S6_CHICK	Uncharacterized protein [Source:UniProtKB/TrEMBL;Acc:F1P2S6]	1	39.98	ENSGALG00000003025		hypothetical protein LOC424791 [Source:RefSeq peptide;Acc:NP_001026479]	9	40.22
ENSGALG00000010253	ZDHHC17	huntingtin interacting protein 14 [Source:RefSeq peptide;Acc:NP_001025916]	1	37.93	ENSGALG00000005283	S2536_CHICK	Solute carrier family 25 member 36 [Source:UniProtKB/Swiss-Prot;Acc:Q5ZKP7]	9	39.02
ENSGALG00000010319	SYT1_CHICK	Synaptotagmin-1 [Source:UniProtKB/Swiss-Prot;Acc:P47191]	1	37.82	ENSGALG00000005327	F1NRU1_CHICK	Uncharacterized protein [Source:UniProtKB/TrEMBL;Acc:F1NRU1]	9	36.53
ENSGALG00000011258	F1NX46_CHICK	Uncharacterized protein [Source:UniProtKB/TrEMBL;Acc:E1BRG6]	1	36.79	ENSGALG00000006298	ATG4B	APG4 autophagy 4 homolog B [Source:RefSeq peptide;Acc:NP_998738]	9	43.57
ENSGALG00000011514	E1BR89_CHICK	solute carrier family 25 (mitochondrial carrier; phosphate carrier), member 3 [Source:RefSeq peptide;Acc:NP_001006236]	1	39.09	ENSGALG00000006855	MFI2	melanotransferrin/EOS47 [Source:RefSeq peptide;Acc:NP_990538]	9	43.12
ENSGALG00000011859	Q5QRU6_CHICK	hypothetical protein LOC417972 [Source:RefSeq peptide;Acc:NP_001008786]	1	45.25	ENSGALG00000006995	Q5G8Y9_CHICK	apolipoprotein D [Source:RefSeq peptide;Acc:NP_001011692]	9	59.12
ENSGALG00000012254	O73605_CHICK	Uncharacterized protein [Source:UniProtKB/TrEMBL;Acc:F1NI76]	1	54.98	ENSGALG00000007485	TFRC	transferrin receptor (p90, CD71) [Source:RefSeq peptide;Acc:NP_990587]	9	48.18
ENSGALG00000012288	SLC16A8	solute carrier family 16, member 8 [Source:RefSeq peptide;Acc:NP_990471]	1	51.39	ENSGALG00000007899	F1NJ26_CHICK	nicotinic acetylcholine receptor delta polypeptide [Source:RefSeq peptide;Acc:NP_001026488]	9	58.68
ENSGALG00000012488	TST	thiosulfate sulfurtransferase (rhodanese) [Source:HGNC Symbol;Acc:12388]	1	44.29	ENSGALG00000007906	F1NJ22_CHICK	cholinergic receptor, nicotinic, gamma polypeptide [Source:RefSeq peptide;Acc:NP_001026739]	9	57.98
ENSGALG00000012541	MYG_CHICK	Myoglobin [Source:UniProtKB/Swiss-Prot;Acc:P02197]	1	48.54	ENSGALG00000008432	AP2M1_CHICK	AP-2 complex subunit mu-1 [Source:UniProtKB/Swiss-Prot;Acc:Q5ZMP6]	9	46.43
ENSGALG00000012552	TOM1_CHICK	Target of Myb protein 1 [Source:UniProtKB/Swiss-Prot;Acc:O12940]	1	48.59	ENSGALG00000009306	F1P3F2_CHICK	solute carrier family 2 (facilitated glucose transporter), member 2 [Source:RefSeq peptide;Acc:NP_997061]	9	50.53
ENSGALG00000012810	ATP6V0A4	ATPase, H+ transporting, lysosomal V0 subunit a4 [Source:HGNC Symbol;Acc:866]	1	42.78	ENSGALG00000009379	SEC62_CHICK	Translocation protein SEC62 [Source:UniProtKB/Swiss-Prot;Acc:Q5F3A1]	9	42.81
ENSGALG00000012849	SLC37A3	solute carrier family 37 (glycerol-3-phosphate transporter), member 3 [Source:RefSeq peptide;Acc:NP_001012556]	1	44.62	ENSGALG00000009549	Q5ZLF7_CHICK	karyopherin alpha 4 (importin alpha 3) [Source:RefSeq peptide;Acc:NP_001007964]	9	40.56
ENSGALG00000013022	F1NJQ0_CHICK	Uncharacterized protein [Source:UniProtKB/TrEMBL;Acc:F1N8M6]	1	40.64	ENSGALG00000009593	MFSD1	major facilitator superfamily domain containing 1 [Source:RefSeq peptide;Acc:NP_001026492]	9	40
ENSGALG00000013045	F1NMP4_CHICK	tubulin, alpha 8 [Source:RefSeq peptide;Acc:NP_990775]	1	42.68	ENSGALG00000010269	KCAB1_CHICK	Voltage-gated potassium channel subunit beta-1 [Source:UniProtKB/Swiss-Prot;Acc:Q9PWR1]	9	52.42
ENSGALG00000013056	F1NMP5_CHICK	Uncharacterized protein [Source:UniProtKB/TrEMBL;Acc:F1NJN1]	1	41.06	ENSGALG00000010439	F1N9J7_CHICK	Uncharacterized protein [Source:UniProtKB/TrEMBL;Acc:F1N9J7]	9	42.94
ENSGALG00000013154	SLCO1C1	solute carrier organic anion transporter family, member 1C1 [Source:RefSeq peptide;Acc:NP_001034186]	1	39.97	ENSGALG00000013837	TBL1XR1	nuclear receptor co-repressor/HDAC3 complex subunit [Source:RefSeq peptide;Acc:NP_001026540]	9	43.05
ENSGALG00000013251	F1NK63_CHICK	Uncharacterized protein [Source:UniProtKB/TrEMBL;Acc:F1NK63]	1	47.19	ENSGALG00000020827	F1NBB4_CHICK	ATPase type 13A4 [Source:RefSeq peptide;Acc:NP_001026485]	9	41.22
ENSGALG00000013738	OPTN	optineurin [Source:RefSeq peptide;Acc:NP_989567]	1	41.64	ENSGALG00000001671	SNUPN	snurportin 1 [Source:HGNC Symbol;Acc:14245]	10	53.8
ENSGALG00000014159	PACSIN2	protein kinase C and casein kinase substrate in neurons 2 [Source:RefSeq peptide;Acc:NP_990420]	1	39.92	ENSGALG00000003005	F1NWX4_CHICK	cholinergic receptor, nicotinic, beta polypeptide 4 [Source:RefSeq peptide;Acc:NP_990150]	10	39.86
ENSGALG00000014222	Q5F473_CHICK	nucleoporin 50kDa [Source:RefSeq peptide;Acc:NP_001012559]	1	39.78	ENSGALG00000003014	F1NWY0_CHICK	cholinergic receptor, nicotinic, alpha polypeptide 3 [Source:RefSeq peptide;Acc:NP_989747]	10	41.45
ENSGALG00000014244	F1NWL3_CHICK	sodium channel, nonvoltage-gated 1 alpha [Source:RefSeq peptide;Acc:NP_990476]	1	47.29	ENSGALG00000003021	F1NIT6_CHICK	cholinergic receptor, nicotinic, alpha polypeptide 5 [Source:RefSeq peptide;Acc:NP_989746]	10	40.02
ENSGALG00000014256	Q90887_CHICK	Uncharacterized protein [Source:UniProtKB/TrEMBL;Acc:F1NIU5]	1	44.06	ENSGALG00000003193	RABP1_CHICK	Cellular retinoic acid-binding protein 1 [Source:UniProtKB/Swiss-Prot;Acc:P40220]	10	41.92
ENSGALG00000014324	F1NTJ1_CHICK	glucose transporter type 3 [Source:RefSeq peptide;Acc:NP_990842]	1	45.02	ENSGALG00000004096	F1P4Y5_CHICK	cholinergic receptor, nicotinic, alpha 7 [Source:RefSeq peptide;Acc:NP_989512]	10	40.81
ENSGALG00000014426	IMA1_CHICK	Importin subunit alpha-1 [Source:UniProtKB/Swiss-Prot;Acc:Q5ZML1]	1	38.78	ENSGALG00000004212	Q5F3N4_CHICK	ADAM metallopeptidase domain 10 [Source:RefSeq peptide;Acc:NP_989592]	10	37.98
ENSGALG00000014800	F1NBP2_CHICK	ATPase, H+ transporting, lysosomal 70kDa, V1 subunit A [Source:RefSeq peptide;Acc:NP_990305]	1	41.64	ENSGALG00000006635	RHCG	Rhesus blood group, C glycoprotein [Source:RefSeq peptide;Acc:NP_001004370]	10	49.96
ENSGALG00000015003	F1NSY1_CHICK	ATPase, Na+/K+ transporting, alpha 1 polypeptide [Source:RefSeq peptide;Acc:NP_990852]	1	43.68	ENSGALG00000007289	CLPX	ClpX caseinolytic protease X homolog [Source:RefSeq peptide;Acc:NP_001025723]	10	41.08
ENSGALG00000015233	F1NRB7_CHICK	Na+/K+ -ATPase beta 1 subunit [Source:RefSeq peptide;Acc:NP_990851]	1	49.4	ENSGALG00000007495	SLC24A1	potassium-dependent socium-calcium exchanger [Source:RefSeq peptide;Acc:NP_001001773]	10	43.93
ENSGALG00000015496	CHMP2B	chromatin modifying protein 2B [Source:RefSeq peptide;Acc:NP_001025963]	1	37.74	ENSGALG00000007615	RB11A_CHICK	Ras-related protein Rab-11A [Source:UniProtKB/Swiss-Prot;Acc:Q5ZJN2]	10	45.04
ENSGALG00000016551	AP1S2	adaptor-related protein complex 1, sigma 2 subunit [Source:RefSeq peptide;Acc:NP_001006261]	1	38.34	ENSGALG00000008095	Q5ZI55_CHICK	kinesin family member 23 [Source:RefSeq peptide;Acc:NP_001025725]	10	42.22
ENSGALG00000016578	TPPC2_CHICK	Trafficking protein particle complex subunit 2 [Source:UniProtKB/Swiss-Prot;Acc:Q5ZKP4]	1	41.94	ENSGALG00000000848	AP1G1	adaptor-related protein complex 1, gamma 1 subunit [Source:RefSeq peptide;Acc:NP_001006132]	11	41.24
ENSGALG00000016579	Q5ZMI5_CHICK	RAB9A, member RAS oncogene family [Source:RefSeq peptide;Acc:NP_001008678]	1	41.4	ENSGALG00000000860	SLC7A6	solute carrier family 7 (amino acid transporter light chain, y+L system), member 6 [Source:HGNC Symbol;Acc:11064]	11	38.89
ENSGALG00000016745	GBRB3_CHICK	Gamma-aminobutyric acid receptor subunit beta-3 [Source:UniProtKB/Swiss-Prot;Acc:P19019]	1	39.06	ENSGALG00000001602	Q5ZLY4_CHICK	nuclear transport factor 2 [Source:RefSeq peptide;Acc:NP_001025733]	11	43.81
ENSGALG00000016749	CNG1_CHICK	Cyclic nucleotide-gated channel cone photoreceptor subunit alpha [Source:UniProtKB/Swiss-Prot;Acc:Q90805]	1	41.44	ENSGALG00000003010	Q5F386_CHICK	Uncharacterized protein [Source:UniProtKB/TrEMBL;Acc:F1NAQ5]	11	45.11
ENSGALG00000016804	F1P4Q0_CHICK	Uncharacterized protein [Source:UniProtKB/TrEMBL;Acc:E1BZW4]	1	38.5	ENSGALG00000003560	Q9DGN5_CHICK	solute carrier family 6 (neurotransmitter transporter, noradrenalin), member 2 [Source:RefSeq peptide;Acc:NP_990047]	11	39.09
ENSGALG00000016822	F1NA08_CHICK	ATPase, H+/K+ exchanging, beta polypeptide [Source:RefSeq peptide;Acc:NP_989749]	1	44.3	ENSGALG00000005845	SLC7A5	solute carrier family 7 (cationic amino acid transporter, y+ system), member 5 [Source:RefSeq peptide;Acc:NP_001025750]	11	51.19
ENSGALG00000016884	F1P0K5_CHICK	solute carrier family 15 (oligopeptide transporter), member 1 [Source:RefSeq peptide;Acc:NP_989696]	1	42.04	ENSGALG00000023534	O73607_CHICK	Uncharacterized protein [Source:UniProtKB/TrEMBL;Acc:F1NNU2]	11	53.92
ENSGALG00000016896	F1P043_CHICK	ATP-binding cassette, sub-family C, member 4 [Source:RefSeq peptide;Acc:NP_001025990]	1	38.65	ENSGALG00000002919	MON1A	MON1 homolog A [Source:RefSeq peptide;Acc:NP_001025758]	12	61.71
ENSGALG00000017032	Q5ZIW6_CHICK	solute carrier family 25 (mitochondrial carrier; ornithine transporter) member 15 [Source:RefSeq peptide;Acc:NP_001008442]	1	45.01	ENSGALG00000003806	F1NLM4_CHICK	ras homolog gene family, member A [Source:RefSeq peptide;Acc:NP_990035]	12	45.6
ENSGALG00000017085	Q68V06_CHICK	Uncharacterized protein [Source:UniProtKB/TrEMBL;Acc:F1N928]	1	45.71	ENSGALG00000004932	ATG7	APG7 autophagy 7-like [Source:RefSeq peptide;Acc:NP_001025763]	12	36.27
ENSGALG00000017132	XPO4	exportin 4 [Source:RefSeq peptide;Acc:NP_001012965]	1	39.14	ENSGALG00000005332	F1N8C9_CHICK	L-type voltage-gated calcium channel alpha1D subunit ChCaChA1D [Source:RefSeq peptide;Acc:NP_990365]	12	36.54
ENSGALG00000017152	ADX_CHICK	Adrenodoxin, mitochondrial [Source:UniProtKB/Swiss-Prot;Acc:P13216]	1	41.7	ENSGALG00000005622	F1NGS7_CHICK	Uncharacterized protein [Source:UniProtKB/TrEMBL;Acc:F1NGS7]	12	44.46
ENSGALG00000017178	GRIA4	glutamate receptor, ionotrophic, AMPA 4 [Source:RefSeq peptide;Acc:NP_990545]	1	38.59	ENSGALG00000005869	F1NB52_CHICK	coatomer protein complex, subunit gamma [Source:RefSeq peptide;Acc:NP_001025768]	12	47.87
ENSGALG00000017279	Q7T197_CHICK	Shaker subfamily potassium channel Kv1.5 alpha subunitUncharacterized protein [Source:UniProtKB/TrEMBL;Acc:Q7T196]	1	48.15	ENSGALG00000006425	F1P1E9_CHICK	hypothetical protein LOC416041 [Source:RefSeq peptide;Acc:NP_001025771]	12	43.56
ENSGALG00000017280	KCNA1	potassium voltage-gated channel, shaker-related subfamily, member 1 (episodic ataxia with myokymia) [Source:HGNC Symbol;Acc:6218]	1	47.9	ENSGALG00000007284	Q90661_CHICK	synaptoporin [Source:RefSeq peptide;Acc:NP_990725]	12	45.95
ENSGALG00000017316	Q2MV21_CHICK	uncoupling protein 3 (mitochondrial, proton carrier) [Source:RefSeq peptide;Acc:NP_989438]	1	62.93	ENSGALG00000017436	PRAF3_CHICK	PRA1 family protein 3 [Source:UniProtKB/Swiss-Prot;Acc:Q5F433]	12	42.29
ENSGALG00000017320	F1NPD6_CHICK	RAB6A, member RAS oncogene family [Source:RefSeq peptide;Acc:NP_001038105]	1	48.16	ENSGALG00000001690	F1NB54_CHICK	Uncharacterized protein [Source:UniProtKB/TrEMBL;Acc:F1NB54]	13	37.03
ENSGALG00000017327	P2RY3_CHICK	P2Y purinoceptor 3 [Source:UniProtKB/Swiss-Prot;Acc:Q98907]	1	58.81	ENSGALG00000001695	GBRA6_CHICK	Gamma-aminobutyric acid receptor subunit alpha-6 [Source:UniProtKB/Swiss-Prot;Acc:Q90845]	13	37.74
ENSGALG00000017345	HBRH_CHICK	Hemoglobin subunit beta [Source:UniProtKB/Swiss-Prot;Acc:P02112]	1	55.7	ENSGALG00000001698	GBRA1_CHICK	Gamma-aminobutyric acid receptor subunit alpha-1 [Source:UniProtKB/Swiss-Prot;Acc:P19150]	13	37.51
ENSGALG00000017347	F1NMZ3_CHICK	Uncharacterized protein [Source:UniProtKB/TrEMBL;Acc:E1C4Q5]	1	53.72	ENSGALG00000001706	F1NVG2_CHICK	gamma-aminobutyric acid (GABA) A receptor, gamma 2 [Source:RefSeq peptide;Acc:NP_990676]	13	37.06
ENSGALG00000022955	VAMP1	vesicle-associated membrane protein 1 (synaptobrevin 1) [Source:RefSeq peptide;Acc:NP_001034575]	1	50.7	ENSGALG00000002118	O93393_CHICK	potassium large conductance calcium-activated channel, subfamily M, beta member 1 [Source:RefSeq peptide;Acc:NP_989933]	13	43.25
ENSGALG00000005209	Q2MCJ7_CHICK	aquaporin 1 [Source:RefSeq peptide;Acc:NP_001034542]	2	40.66	ENSGALG00000002197	Q6LEK2_CHICK	nucleophosmin 1 [Source:RefSeq peptide;Acc:NP_990598]	13	41.08
ENSGALG00000006072	E1BXV5_CHICK	Uncharacterized protein [Source:UniProtKB/TrEMBL;Acc:E1BXV5]	2	37.95	ENSGALG00000002363	F1NZ86_CHICK	heat shock 70kDa protein 9B [Source:RefSeq peptide;Acc:NP_001006147]	13	44.39
ENSGALG00000006112	F1NDB7_CHICK	Uncharacterized protein [Source:UniProtKB/TrEMBL;Acc:F1N8I1]	2	41.61	ENSGALG00000003231	F1NLI8_CHICK	kinesin family member 20A [Source:RefSeq peptide;Acc:NP_001012801]	13	43.7
ENSGALG00000007435	RAB18_CHICK	Ras-related protein Rab-18 [Source:UniProtKB/Swiss-Prot;Acc:Q5ZLG1]	2	39.96	ENSGALG00000003344	CLTB	clathrin, light polypeptide [Source:RefSeq peptide;Acc:NP_001025780]	13	56.31
ENSGALG00000007943	Q766Y2_CHICK	nebulette non-muscle isoform [Source:RefSeq peptide;Acc:NP_989819]	2	37.34	ENSGALG00000004083	Q90855_CHICK	glutamate receptor, ionotropic, AMPA 1 [Source:RefSeq peptide;Acc:NP_001001774]	13	44.27
ENSGALG00000008405	Q5ZLT6_CHICK	ralA binding protein 1 [Source:RefSeq peptide;Acc:NP_001026746]	2	44.5	ENSGALG00000004160	Q5ZMN1_CHICK	Ras-GTPase-activating protein SH3-domain-binding protein [Source:RefSeq peptide;Acc:NP_001006150]	13	41.81
ENSGALG00000008912	E1BS63_CHICK	ATP-binding cassette, sub-family B (MDR/TAP), member 4 [Source:RefSeq peptide;Acc:NP_990225]	2	35.02	ENSGALG00000006762	SLC22A4	solute carrier family 22 (organic cation/ergothioneine transporter), member 4 [Source:HGNC Symbol;Acc:10968]	13	51.19
ENSGALG00000009728	F1NWI3_CHICK	solute carrier family 25, member 13 (citrin) [Source:RefSeq peptide;Acc:NP_001012967]	2	39.65	ENSGALG00000006860	F1NIP3_CHICK	kinesin family member 3A [Source:RefSeq peptide;Acc:NP_001025793]	13	42.79
ENSGALG00000010725	1433Z_CHICK	14-3-3 protein zeta [Source:UniProtKB/Swiss-Prot;Acc:Q5ZKC9]	2	40.48	ENSGALG00000018912	ATP6V0E1	ATPase, H+ transporting, lysosomal 9kDa, V0 subunit e1 [Source:HGNC Symbol;Acc:863]	13	47.79
ENSGALG00000010942	NUPL2	nucleoporin like 2 [Source:RefSeq peptide;Acc:NP_001026155]	2	43.92	ENSGALG00000021104	SLC22A5	solute carrier family 22 (organic cation transporter), member 5 [Source:RefSeq peptide;Acc:NP_001039293]	13	45.66
ENSGALG00000011020	CYC_CHICK	Cytochrome c [Source:UniProtKB/Swiss-Prot;Acc:P67881]	2	47.72	ENSGALG00000002497	F1P578_CHICK	Uncharacterized protein [Source:UniProtKB/TrEMBL;Acc:F1P577]	14	58.83
ENSGALG00000011272	Q5ZIP7_CHICK	RAB5A, member RAS oncogene family [Source:RefSeq peptide;Acc:NP_001006363]	2	37.3	ENSGALG00000006500	NDE1_CHICK	Nuclear distribution protein nudE homolog 1 [Source:UniProtKB/Swiss-Prot;Acc:Q5ZMC9]	14	39.58
ENSGALG00000012286	AMPH	amphiphysin (Stiff-Man syndrome with breast cancer 128kDa autoantigen) [Source:RefSeq peptide;Acc:NP_001004398]	2	38.02	ENSGALG00000006646	F1P204_CHICK	ATP-binding cassette, sub-family C (CFTR/MRP), member 1 [Source:RefSeq peptide;Acc:NP_001012540]	14	39.71
ENSGALG00000012497	SLC12A7	solute carrier family 12 (potassium/chloride transporters), member 7 [Source:HGNC Symbol;Acc:10915]	2	38.1	ENSGALG00000007089	F1N840_CHICK	ER lumen protein retaining receptor [Source:UniProtKB/TrEMBL;Acc:F1N840]	14	44.19
ENSGALG00000012652	KCNG2_CHICK	Potassium voltage-gated channel subfamily G member 2 [Source:UniProtKB/Swiss-Prot;Acc:O73606]	2	42.36	ENSGALG00000007463	HBAD_CHICK	Hemoglobin subunit alpha-D [Source:UniProtKB/Swiss-Prot;Acc:P02001]	14	60.58
ENSGALG00000012656	Q5ZKC0_CHICK	hypothetical protein LOC420817 [Source:RefSeq peptide;Acc:NP_001026167]	2	36.76	ENSGALG00000007468	F1NEY9_CHICK	alpha 1 globin [Source:RefSeq peptide;Acc:NP_001004376]	14	61.29
ENSGALG00000012821	TUBB2B	tubulin, beta 2B [Source:RefSeq peptide;Acc:NP_001004400]	2	62.28	ENSGALG00000007561	CLCN7	chloride channel 7 [Source:RefSeq peptide;Acc:NP_001025815]	14	57.03
ENSGALG00000012885	BCL2_CHICK	Apoptosis regulator Bcl-2 [Source:UniProtKB/Swiss-Prot;Acc:Q00709]	2	44.77	ENSGALG00000009229	F1P5K5_CHICK	Uncharacterized protein [Source:UniProtKB/TrEMBL;Acc:F1P5K5]	14	50.62
ENSGALG00000013708	CYB5_CHICK	Cytochrome b5 [Source:UniProtKB/Swiss-Prot;Acc:P00174]	2	39.83	ENSGALG00000023740	HBPI_CHICK	Hemoglobin subunit pi [Source:UniProtKB/Swiss-Prot;Acc:P02007]	14	46.18
ENSGALG00000014860	YES1	v-yes-1 Yamaguchi sarcoma viral oncogene homolog 1 [Source:RefSeq peptide;Acc:NP_990632]	2	39.36	ENSGALG00000002107	Q5ZJ38_CHICK	RAN binding protein 1 [Source:RefSeq peptide;Acc:NP_001006183]	15	42.74
ENSGALG00000015128	F1NTP3_CHICK	aquaporin 4 [Source:RefSeq peptide;Acc:NP_001004765]	2	41.75	ENSGALG00000002569	RAN_CHICK	GTP-binding nuclear protein Ran [Source:UniProtKB/Swiss-Prot;Acc:P42558]	15	44.9
ENSGALG00000015143	TTHY_CHICK	Transthyretin [Source:UniProtKB/Swiss-Prot;Acc:P27731]	2	37.53	ENSGALG00000003194	ATP6V0A2	ATPase, H+ transporting, lysosomal V0 subunit A2 [Source:RefSeq peptide;Acc:NP_990054]	15	39.28
ENSGALG00000015450	RAB2A_CHICK	Ras-related protein Rab-2A [Source:UniProtKB/Swiss-Prot;Acc:Q90965]	2	36.9	ENSGALG00000003835	AT2A2_CHICK	Sarcoplasmic/endoplasmic reticulum calcium ATPase 2 [Source:UniProtKB/Swiss-Prot;Acc:Q03669]	15	40.23
ENSGALG00000015764	Q5ZIR7_CHICK	fatty acid binding protein 5 [Source:RefSeq peptide;Acc:NP_001006346]	2	45.13	ENSGALG00000003901	E1C650_CHICK	purinergic receptor P2X, ligand-gated ion channel, 4 [Source:RefSeq peptide;Acc:NP_989622]	15	51.54
ENSGALG00000015767	F1NDE8_CHICK	fatty acid binding protein 4, adipocyte [Source:RefSeq peptide;Acc:NP_989621]	2	38.63	ENSGALG00000004240	ORAI1	hypothetical protein LOC416845 [Source:RefSeq peptide;Acc:NP_001025829]	15	47.54
ENSGALG00000015914	CALB1_CHICK	Calbindin [Source:UniProtKB/Swiss-Prot;Acc:P04354]	2	37.12	ENSGALG00000004562	HVCN1	hydrogen voltage-gated channel 1 [Source:RefSeq peptide;Acc:NP_001025834]	15	45.87
ENSGALG00000016072	Q5ZJN5_CHICK	mitochondrial folate transporter/carrier [Source:RefSeq peptide;Acc:NP_001026677]	2	38.43	ENSGALG00000005152	TRPV4	transient receptor potential cation channel, subfamily V, member 4 [Source:RefSeq peptide;Acc:NP_990023]	15	58.23
ENSGALG00000016154	ARC_CHICK	Activity-regulated cytoskeleton-associated protein [Source:UniProtKB/Swiss-Prot;Acc:Q8AWC3]	2	53.91	ENSGALG00000005654	PITPNB	phosphatidylinositol transfer protein, beta [Source:RefSeq peptide;Acc:NP_001034355]	15	43.59
ENSGALG00000016386	Q5ZMF9_CHICK	Der1-like domain family, member 1 [Source:RefSeq peptide;Acc:NP_001006350]	2	41.64	ENSGALG00000006728	F1NZW3_CHICK	Uncharacterized protein [Source:UniProtKB/TrEMBL;Acc:F1NNK2]	15	40.01
ENSGALG00000002930	Q5ZMP2_CHICK	syntaxin 7 [Source:RefSeq peptide;Acc:NP_001012961]	3	38.86	ENSGALG00000007308	F1N908_CHICK	RAB35, member RAS oncogene family [Source:RefSeq peptide;Acc:NP_001025840]	15	43.64
ENSGALG00000004377	Q5ZIV8_CHICK	Uncharacterized protein [Source:UniProtKB/TrEMBL;Acc:F1NFM1]	3	38.24	ENSGALG00000000181			16	63.81
ENSGALG00000008544	Q9YH84_CHICK	Uncharacterized protein [Source:UniProtKB/TrEMBL;Acc:F1NYZ4]	3	48.22	ENSGALG00000000853	F1NDA6_CHICK	solute carrier family 2, (facilitated glucose transporter) member 8 [Source:RefSeq peptide;Acc:NP_989706]	17	38.8
ENSGALG00000009296	Q5ZHT7_CHICK	Signal recognition particle 9 kDa protein [Source:UniProtKB/TrEMBL;Acc:Q5ZHT7]	3	42.19	ENSGALG00000001446	GSN	gelsolin [Source:RefSeq peptide;Acc:NP_990265]	17	43.4
ENSGALG00000009303	Q9DEG2_CHICK	enabled homolog [Source:RefSeq peptide;Acc:NP_989631]	3	39.98	ENSGALG00000001474	RAB14_CHICK	Ras-related protein Rab-14 [Source:UniProtKB/Swiss-Prot;Acc:Q5ZKU5]	17	43.08
ENSGALG00000010618	ZNT6_CHICK	Zinc transporter 6 [Source:UniProtKB/Swiss-Prot;Acc:Q5ZIH3]	3	38.77	ENSGALG00000001645	KCNT1	potassium channel, subfamily T, member 1 [Source:RefSeq peptide;Acc:NP_989893]	17	56.64
ENSGALG00000011005	Q5ZLI4_CHICK	Uncharacterized protein [Source:UniProtKB/TrEMBL;Acc:F1NP03]	3	40.62	ENSGALG00000007196	STXBP1	syntaxin binding protein 1 [Source:RefSeq peptide;Acc:NP_996859]	17	60.94
ENSGALG00000011070	EXOC8_CHICK	Exocyst complex component 8 [Source:UniProtKB/Swiss-Prot;Acc:Q5ZJ43]	3	54.91	ENSGALG00000008456	CAC1B_CHICK	Voltage-dependent N-type calcium channel subunit alpha-1B [Source:UniProtKB/Swiss-Prot;Acc:O73706]	17	45.41
ENSGALG00000011555	QKI	quaking homolog, KH domain RNA binding [Source:RefSeq peptide;Acc:NP_989641]	3	36.32	ENSGALG00000008586	F1NYB1_CHICK	tubulin, beta 3 [Source:RefSeq peptide;Acc:NP_001026769]	17	60.1
ENSGALG00000013956	MYB	v-myb myeloblastosis viral oncogene homolog [Source:RefSeq peptide;Acc:NP_990637]	3	42.81	ENSGALG00000008898	Q6R6I2_CHICK	glutamate receptor, ionotropic, N-methyl D-aspartate 1 [Source:RefSeq peptide;Acc:NP_996862]	17	52.81
ENSGALG00000014866	FABP7_CHICK	Fatty acid-binding protein, brain [Source:UniProtKB/Swiss-Prot;Acc:Q05423]	3	42.75	ENSGALG00000009019	F1NI28_CHICK	Uncharacterized protein [Source:UniProtKB/TrEMBL;Acc:E1BTX1]	17	60.94
ENSGALG00000014893	PLN	phospholamban [Source:RefSeq peptide;Acc:NP_990741]	3	47.8	ENSGALG00000001163	NDEL1_CHICK	Nuclear distribution protein nudE-like 1 [Source:UniProtKB/Swiss-Prot;Acc:Q5ZKH4]	18	47.04
ENSGALG00000015776	F1NWI6_CHICK	Uncharacterized protein [Source:UniProtKB/TrEMBL;Acc:F1ND90]	3	43.14	ENSGALG00000001892	F1NN29_CHICK	cytoglobin [Source:RefSeq peptide;Acc:NP_001008789]	18	57.56
ENSGALG00000015778	F1ND89_CHICK	Uncharacterized protein [Source:UniProtKB/TrEMBL;Acc:F1ND89]	3	43.86	ENSGALG00000002050	Q5ZIN3_CHICK	exocyst complex component 7 [Source:RefSeq peptide;Acc:NP_001012820]	18	46.05
ENSGALG00000015808	SLC35A1	solute carrier family 35 (CMP-sialic acid transporter), member A1 [Source:RefSeq peptide;Acc:NP_989844]	3	45.67	ENSGALG00000002728	SLC16A3	solute carrier family 16, member 3 [Source:RefSeq peptide;Acc:NP_989994]	18	42.58
ENSGALG00000015898	MYO6	myosin VI [Source:RefSeq peptide;Acc:NP_990066]	3	37.42	ENSGALG00000003397	F1NSQ4_CHICK	ras homolog gene family, member T1 [Source:RefSeq peptide;Acc:NP_001006208]	18	37.28
ENSGALG00000015916	Q5ZL94_CHICK	solute carrier family 17 (anion/sugar transporter), member 5 [Source:RefSeq peptide;Acc:NP_001026257]	3	38.93	ENSGALG00000003584	KPNA2	karyopherin alpha 2 (RAG cohort 1, importin alpha 1) [Source:RefSeq peptide;Acc:NP_001006209]	18	40.57
ENSGALG00000016433	1433T_CHICK	14-3-3 protein theta [Source:UniProtKB/Swiss-Prot;Acc:Q5ZMD1]	3	44.14	ENSGALG00000003903	CACNG4	calcium channel, voltage-dependent, gamma subunit 4 [Source:RefSeq peptide;Acc:NP_989463]	18	46.43
ENSGALG00000016479	LAPTM4A	lysosomal-associated protein transmembrane 4 alpha [Source:RefSeq peptide;Acc:NP_001026263]	3	42.61	ENSGALG00000004376	O42229_CHICK	potassium inwardly-rectifying channel, subfamily J, member 2 [Source:RefSeq peptide;Acc:NP_990701]	18	48.04
ENSGALG00000016491	APOB	apolipoprotein B (including Ag(x) antigen) [Source:HGNC Symbol;Acc:603]	3	35.88	ENSGALG00000006920	CHMP6_CHICK	Charged multivesicular body protein 6 [Source:UniProtKB/Swiss-Prot;Acc:Q5ZL55]	18	56.2
ENSGALG00000016535	F1NI30_CHICK	ras-related GTP-binding protein RAB10 [Source:RefSeq peptide;Acc:NP_001026268]	3	45.91	ENSGALG00000007992	GGA3	ADP-ribosylation factor binding protein 3 [Source:RefSeq peptide;Acc:NP_001026279]	18	43.64
ENSGALG00000016565	F1N9F1_CHICK	cholinergic receptor, nicotinic, alpha polypeptide 2 (neuronal) [Source:RefSeq peptide;Acc:NP_990146]	3	56.18	ENSGALG00000001305	LAT2	linker for activation of T cells family, member 2 [Source:RefSeq peptide;Acc:NP_001007483]	19	54.25
ENSGALG00000004063	F1NP73_CHICK	solute carrier family 25 (mitochondrial carrier, brain), member 14 [Source:RefSeq peptide;Acc:NP_001012901]	4	51.35	ENSGALG00000001564	F1NNV0_CHICK	sarcoendoplasmic reticulum calcium ATPase [Source:RefSeq peptide;Acc:NP_990222]	19	52.18
ENSGALG00000004086	CHMP1B	hypothetical protein LOC422143 [Source:RefSeq peptide;Acc:NP_001006428]	4	40.92	ENSGALG00000001573	Q8AWC0_CHICK	purinergic receptor P2X1 [Source:RefSeq peptide;Acc:NP_989850]	19	52.93
ENSGALG00000004195	F1P1M8_CHICK	kinesin family member 4A [Source:RefSeq peptide;Acc:NP_990306]	4	43.94	ENSGALG00000002661	F1NGW3_CHICK	tyrosine 3-monooxygenase/tryptophan 5-monooxygenase activation protein, epsilon polypeptide [Source:RefSeq peptide;Acc:NP_001006219]	19	42.75
ENSGALG00000004730	CLIC2	chloride intracellular channel 2 [Source:RefSeq peptide;Acc:NP_001026285]	4	58.9	ENSGALG00000004246	F1NZ43_CHICK	solute carrier family 6 (neurotransmitter transporter, serotonin), member 4 [Source:RefSeq peptide;Acc:NP_998737]	19	43.37
ENSGALG00000006487	Q5ZLM5_CHICK	hypothetical protein LOC422249 [Source:RefSeq peptide;Acc:NP_001034385]	4	37.09	ENSGALG00000004613	Q9IAD2_CHICK	ATP-gated ion channel receptor P2X8 [Source:RefSeq peptide;Acc:NP_990079]	19	45.83
ENSGALG00000006906	CHML	choroideremia [Source:RefSeq peptide;Acc:NP_001026290]	4	34.97	ENSGALG00000004649	TRPV1	transient receptor potential cation channel, subfamily V, member 1 [Source:RefSeq peptide;Acc:NP_989903]	19	39.81
ENSGALG00000007255	GBRB4_CHICK	Gamma-aminobutyric acid receptor subunit beta-4 [Source:UniProtKB/Swiss-Prot;Acc:P24045]	4	47.28	ENSGALG00000004886	VPS53	VPS53 protein [Source:RefSeq peptide;Acc:NP_001012824]	19	46.62
ENSGALG00000007476	VAMP7	vesicle-associated membrane protein 7 [Source:HGNC Symbol;Acc:11486]	4	44.32	ENSGALG00000005834	LIS1_CHICK	Lissencephaly-1 homolog [Source:UniProtKB/Swiss-Prot;Acc:Q9PTR5]	19	42.19
ENSGALG00000008092	NXT2_CHICK	NTF2-related export protein 2 [Source:UniProtKB/Swiss-Prot;Acc:Q5ZLH0]	4	39.14	ENSGALG00000017358	F1NMY1_CHICK	scavenger receptor cysteine rich domain containing, group B (4 domains) [Source:RefSeq peptide;Acc:NP_001026648]	19	46.38
ENSGALG00000008282	ATG4A	autophagy related 4A, cysteine peptidase [Source:HGNC Symbol;Acc:16489]	4	41.18	ENSGALG00000021541	SLC47A1	hypothetical protein LOC417617 [Source:RefSeq peptide;Acc:NP_001025891]	19	57.01
ENSGALG00000008512	GRIA3	glutamate receptor, ionotrophic, AMPA 3 [Source:RefSeq peptide;Acc:NP_990546]	4	41.41	ENSGALG00000002095	CHM4B_CHICK	Charged multivesicular body protein 4b [Source:UniProtKB/Swiss-Prot;Acc:Q5ZHP5]	20	47.09
ENSGALG00000008593	AT1B4_CHICK	Protein ATP1B4 [Source:UniProtKB/Swiss-Prot;Acc:Q2HZ96]	4	56.22	ENSGALG00000003147	Q5ZKM6_CHICK	transient receptor potential cation channel, subfamily C, member 4 associated protein [Source:RefSeq peptide;Acc:NP_001034406]	20	43.19
ENSGALG00000009395	F1P037_CHICK	Uncharacterized protein [Source:UniProtKB/TrEMBL;Acc:F1P037]	4	36.36	ENSGALG00000004143	1433B_CHICK	14-3-3 protein beta/alpha [Source:UniProtKB/Swiss-Prot;Acc:Q5ZLQ6]	20	43.13
ENSGALG00000009405	GRIA2	glutamate receptor, ionotropic, AMPA 2 [Source:RefSeq peptide;Acc:NP_001001775]	4	37.54	ENSGALG00000004244	Q5F355_CHICK	hypothetical protein LOC419197 [Source:RefSeq peptide;Acc:NP_001026025]	20	46.16
ENSGALG00000009790	RB33B_CHICK	Ras-related protein Rab-33B [Source:UniProtKB/Swiss-Prot;Acc:Q5ZHV1]	4	45.34	ENSGALG00000005195	F1P4J4_CHICK	oxysterol binding protein-like 2 [Source:RefSeq peptide;Acc:NP_001008448]	20	40.63
ENSGALG00000010006	NTCP7_CHICK	Sodium/bile acid cotransporter 7 [Source:UniProtKB/Swiss-Prot;Acc:Q5ZJH8]	4	41.13	ENSGALG00000005460	SLCO4A1	solute carrier organic anion transporter family member 4A1 [Source:RefSeq peptide;Acc:NP_001026027]	20	47.09
ENSGALG00000010159	Q5F4B0_CHICK	solute carrier family 20, member 2 [Source:RefSeq peptide;Acc:NP_001026304]	4	43.03	ENSGALG00000005711	SLC17A9	hypothetical protein LOC419236 [Source:RefSeq peptide;Acc:NP_001006292]	20	51.22
ENSGALG00000010614	Q5ZMJ6_CHICK	solute carrier family 25 (mitochondrial carrier; adenine nucleotide translocator), member 4 [Source:RefSeq peptide;Acc:NP_001006443]	4	49.77	ENSGALG00000005801	ACHA4_CHICK	Neuronal acetylcholine receptor subunit alpha-4 [Source:UniProtKB/Swiss-Prot;Acc:P09482]	20	46.1
ENSGALG00000011612	GC	group-specific component (vitamin D binding protein) [Source:RefSeq peptide;Acc:NP_990213]	4	48.13	ENSGALG00000006604	Q5F423_CHICK	kinesin family member 3B [Source:RefSeq peptide;Acc:NP_001012852]	20	45
ENSGALG00000011875	TRPC3	transient receptor potential cation channel, subfamily C, member 3 [Source:HGNC Symbol;Acc:12335]	4	40.57	ENSGALG00000007447	TBB6_CHICK	Tubulin beta-6 chain [Source:UniProtKB/Swiss-Prot;Acc:P09207]	20	41.33
ENSGALG00000011986	Q7ZZZ5_CHICK	fatty acid binding protein 2, intestinal [Source:RefSeq peptide;Acc:NP_001007924]	4	36.12	ENSGALG00000007541	F1NSX3_CHICK	syntaxin 16 [Source:RefSeq peptide;Acc:NP_001006295]	20	39.99
ENSGALG00000014136	CNG3_CHICK	Cyclic nucleotide-gated channel rod photoreceptor subunit alpha [Source:UniProtKB/Swiss-Prot;Acc:Q90980]	4	34.75	ENSGALG00000007554	Q5ZLB8_CHICK	RAS-related protein RAB-22A [Source:RefSeq peptide;Acc:NP_001026038]	20	39.01
ENSGALG00000014268	ACHA9_CHICK	Neuronal acetylcholine receptor subunit alpha-9 [Source:UniProtKB/Swiss-Prot;Acc:Q9PTS8]	4	39.44	ENSGALG00000008045	F1N9A5_CHICK	solute carrier family 9 (sodium/hydrogen exchanger), member 8 [Source:RefSeq peptide;Acc:NP_001034364]	20	37.41
ENSGALG00000014372	Q6TQF9_CHICK	solute carrier family 34 (sodium phosphate), member 2 [Source:RefSeq peptide;Acc:NP_989805]	4	41.96	ENSGALG00000000508	SDHB	succinate dehydrogenase complex, subunit B, iron sulfur (Ip) [Source:HGNC Symbol;Acc:10681]	21	46.07
ENSGALG00000015664	ADD1	adducin 1 (alpha) [Source:HGNC Symbol;Acc:243]	4	40.61	ENSGALG00000000537	D5M8S2_CHICK	Parkinson disease (autosomal recessive, early onset) 7 [Source:RefSeq peptide;Acc:NP_989916]	21	40.64
ENSGALG00000015937	Q90WA9_CHICK	fatty acid binding protein 1, liver [Source:RefSeq peptide;Acc:NP_989523]	4	45.89	ENSGALG00000000579	VAMP3	vesicle-associated membrane protein 3 (cellubrevin) [Source:RefSeq peptide;Acc:NP_001034578]	21	47.5
ENSGALG00000020143	Q7LZ70_CHICK	Gamma-aminobutyric acid A receptor gamma 1 chainUncharacterized protein [Source:UniProtKB/TrEMBL;Acc:Q7LZ70]	4	36.34	ENSGALG00000000912	P79767_CHICK	Uncharacterized protein [Source:UniProtKB/TrEMBL;Acc:F1NDH6]	21	62.69
ENSGALG00000020180	ALB	albumin [Source:RefSeq peptide;Acc:NP_990592]	4	38.04	ENSGALG00000001172	GLRK_CHICK	Probable glutamate receptor [Source:UniProtKB/Swiss-Prot;Acc:P19439]	21	41.31
ENSGALG00000020292	F1NES8_CHICK	GABA A receptor [Source:RefSeq peptide;Acc:NP_990576]	4	47.98	ENSGALG00000003774	ATP13A2	hypothetical protein LOC419466 [Source:RefSeq peptide;Acc:NP_001026052]	21	58.46
ENSGALG00000003516	TCIRG1	T-cell, immune regulator 1, ATPase, H+ transporting, lysosomal V0 protein A3 [Source:RefSeq peptide;Acc:NP_990053]	5	62.41	ENSGALG00000004796	CDC42_CHICK	Cell division control protein 42 homolog [Source:UniProtKB/Swiss-Prot;Acc:Q90694]	21	44.21
ENSGALG00000006015	COPB_CHICK	Coatomer subunit beta [Source:UniProtKB/Swiss-Prot;Acc:Q5ZIA5]	5	40.49	ENSGALG00000004889	F1NF68_CHICK	solute carrier family 2 (facilitated glucose transporter), member 1 [Source:RefSeq peptide;Acc:NP_990540]	21	54.77
ENSGALG00000006215	Q8AYG9_CHICK	ferritoid [Source:RefSeq peptide;Acc:NP_989714]	5	45.63	ENSGALG00000000169	PCNA_CHICK	Proliferating cell nuclear antigen [Source:UniProtKB/Swiss-Prot;Acc:Q9DEA3]	22	48.5
ENSGALG00000006552	INS_CHICK	InsulinInsulin B chainInsulin A chain [Source:UniProtKB/Swiss-Prot;Acc:P67970]	5	45.69	ENSGALG00000001712	Q9I8A2_CHICK	Uncharacterized protein [Source:UniProtKB/TrEMBL;Acc:F1NID6]	22	47.06
ENSGALG00000006799	AP2A2	adaptor-related protein complex 2, alpha 2 subunit [Source:RefSeq peptide;Acc:NP_001012914]	5	39.38	ENSGALG00000001838	XPO7	exportin 7 [Source:RefSeq peptide;Acc:NP_001012960]	22	50.38
ENSGALG00000006998	Q5ZKF9_CHICK	hypothetical protein LOC423114 [Source:RefSeq peptide;Acc:NP_001012915]	5	40.17	ENSGALG00000003242	STAR_CHICK	Steroidogenic acute regulatory protein, mitochondrial [Source:UniProtKB/Swiss-Prot;Acc:Q9DG09]	22	57.63
ENSGALG00000007220	FRIH_CHICK	Ferritin heavy chain [Source:UniProtKB/Swiss-Prot;Acc:P08267]	5	49.41	ENSGALG00000000620	FABP3	fatty acid binding protein 3 [Source:RefSeq peptide;Acc:NP_001026060]	23	58.16
ENSGALG00000007871	Q5ZJ18_CHICK	hypothetical protein LOC423156 [Source:RefSeq peptide;Acc:NP_001012917]	5	41.22	ENSGALG00000000921	F1NE60_CHICK	solute carrier family 9 (sodium/hydrogen exchanger), member 1 (antiporter, Na+/H+, amiloride sensitive) [Source:RefSeq peptide;Acc:NP_001038108]	23	65.04
ENSGALG00000009592	SRP14	signal recognition particle 14kDa (homologous Alu RNA binding protein) [Source:RefSeq peptide;Acc:NP_001006478]	5	47.32	ENSGALG00000002284	TPPC3_CHICK	Trafficking protein particle complex subunit 3 [Source:UniProtKB/Swiss-Prot;Acc:Q5ZI57]	23	49.06
ENSGALG00000009705	RYR3	ryanodine receptor 3 [Source:RefSeq peptide;Acc:NP_996757]	5	34.07	ENSGALG00000003200	KCNQ4	potassium voltage-gated channel, KQT-like subfamily, member 4 [Source:HGNC Symbol;Acc:6298]	23	65.88
ENSGALG00000010063	NFKBIA	Rel-associated pp40 [Source:RefSeq peptide;Acc:NP_001001472]	5	52.54	ENSGALG00000003272	KHDRBS1	KH domain containing, RNA binding, signal transduction associated 1 [Source:RefSeq peptide;Acc:NP_989561]	23	48.59
ENSGALG00000010413	Q5QSB1_CHICK	neuroglobin [Source:RefSeq peptide;Acc:NP_001026722]	5	60.39	ENSGALG00000003383	Q5ZJZ0_CHICK	karyopherin alpha 6 (importin alpha 7) [Source:RefSeq peptide;Acc:NP_001012859]	23	49.05
ENSGALG00000011079	Q5ZK23_CHICK	glutaredoxin 5 homolog [Source:RefSeq peptide;Acc:NP_001008472]	5	41.98	ENSGALG00000004141	FABP1	liver basic fatty acid binding protein [Source:RefSeq peptide;Acc:NP_989965]	23	35.58
ENSGALG00000012026	TIM9_CHICK	Mitochondrial import inner membrane translocase subunit Tim9 [Source:UniProtKB/Swiss-Prot;Acc:Q5ZIR8]	5	45.8	ENSGALG00000001053	SRPR	signal recognition particle receptor ('docking protein') [Source:RefSeq peptide;Acc:NP_001034366]	24	51.76
ENSGALG00000012105	Q5F3N2_CHICK	SEC10 protein [Source:RefSeq peptide;Acc:NP_001012607]	5	40.08	ENSGALG00000001181	O57651_CHICK	Uncharacterized protein [Source:UniProtKB/TrEMBL;Acc:F1P3M0]	24	45.39
ENSGALG00000012142	Q9YGX8_CHICK	potassium voltage-gated channel, shaker-related subfamily, member 4 [Source:RefSeq peptide;Acc:NP_990230]	5	48.16	ENSGALG00000006469	F1NZB7_CHICK	ATPase, H+/K+ transporting, nongastric, alpha polypeptide [Source:RefSeq peptide;Acc:NP_001026080]	24	43.21
ENSGALG00000012163	BDNF_CHICK	Brain-derived neurotrophic factor [Source:UniProtKB/Swiss-Prot;Acc:P25429]	5	49.66	ENSGALG00000006598	SORL1	sortilin-related receptor, L(DLR class) A repeats containing [Source:HGNC Symbol;Acc:11185]	24	52.51
ENSGALG00000012170	LIN7C_CHICK	Protein lin-7 homolog C [Source:UniProtKB/Swiss-Prot;Acc:Q5F425]	5	37.7	ENSGALG00000007114	APOA1_CHICK	Apolipoprotein A-I [Source:UniProtKB/Swiss-Prot;Acc:P08250]	24	62.4
ENSGALG00000003172	SLC16A9	solute carrier family 16 (monocarboxylic acid transporters), member 9 [Source:RefSeq peptide;Acc:NP_001026393]	6	39.39	ENSGALG00000007323			24	57.72
ENSGALG00000004431	F1NT40_CHICK	hypothetical protein LOC416314 [Source:RefSeq peptide;Acc:NP_001025792]	6	52.69	ENSGALG00000007430	COPD_CHICK	Coatomer subunit delta [Source:UniProtKB/Swiss-Prot;Acc:Q5ZL57]	24	48.76
ENSGALG00000004980	KCNMA1	potassium large conductance calcium-activated channel, subfamily M, alpha member 1 [Source:RefSeq peptide;Acc:NP_989555]	6	34.96	ENSGALG00000007707	TRAPPC4	trafficking protein particle complex 4 [Source:RefSeq peptide;Acc:NP_001006320]	24	55.56
ENSGALG00000005002	Q9I9D1_CHICK	voltage-dependent anion channel 2 [Source:RefSeq peptide;Acc:NP_990072]	6	39.77	ENSGALG00000000958	Q5ZJ11_CHICK	sorting nexin family member 27 [Source:RefSeq peptide;Acc:NP_001026517]	25	55.35
ENSGALG00000005070	AP3M1	adaptor-related protein complex 3, mu 1 subunit [Source:RefSeq peptide;Acc:NP_001026398]	6	43.55	ENSGALG00000013899	VPS45	vacuolar protein sorting 45A [Source:RefSeq peptide;Acc:NP_001026764]	25	47.61
ENSGALG00000005534	TM9SF3	transmembrane 9 superfamily member 3 [Source:HGNC Symbol;Acc:21529]	6	38.09	ENSGALG00000000086	TIMM17A	translocase of inner mitochondrial membrane 17 homolog A [Source:RefSeq peptide;Acc:NP_001026197]	26	48.61
ENSGALG00000006629	RET4_CHICK	Retinol-binding protein 4 [Source:UniProtKB/Swiss-Prot;Acc:P41263]	6	37.37	ENSGALG00000000432	F1NUP6_CHICK	Uncharacterized protein [Source:UniProtKB/TrEMBL;Acc:F1NRB9]	26	44.93
ENSGALG00000006763	EXOC6	SEC15-like 1 [Source:RefSeq peptide;Acc:NP_001012923]	6	37.9	ENSGALG00000000441	KCA10_CHICK	Potassium voltage-gated channel subfamily A member 10 [Source:UniProtKB/Swiss-Prot;Acc:Q7T199]	26	53.9
ENSGALG00000006790	F1NXA1_CHICK	hypothetical protein LOC423809 [Source:RefSeq peptide;Acc:NP_001026401]	6	38.05	ENSGALG00000000442	Q68PJ2_CHICK	potassium voltage-gated channel, shaker-related subfamily, member 2 [Source:RefSeq peptide;Acc:NP_989794]	26	52.47
ENSGALG00000009289	Q3T1V5_CHICK	Uncharacterized protein [Source:UniProtKB/TrEMBL;Acc:F1P4R2]	6	43.84	ENSGALG00000000447	O73609_CHICK	potassium voltage-gated channel, shaker-related subfamily, member 3 [Source:RefSeq peptide;Acc:NP_001025549]	26	57.22
ENSGALG00000021269	SLC18A3	vesicular acetylcholine transporter [Source:RefSeq peptide;Acc:NP_996865]	6	43.48	ENSGALG00000000730	CAC1S_CHICK	Voltage-dependent L-type calcium channel subunit alpha-1S [Source:UniProtKB/Swiss-Prot;Acc:O42398]	26	54.88
ENSGALG00000004384	SLC19A1	solute carrier family 19 (folate transporter), member 1 [Source:RefSeq peptide;Acc:NP_001006513]	7	58.19	ENSGALG00000001512	KCND3	potassium voltage-gated channel, Shal-related subfamily, member 3 [Source:RefSeq peptide;Acc:NP_989657]	26	47.66
ENSGALG00000008128	MOBKL3	preimplantation protein 3 [Source:RefSeq peptide;Acc:NP_001026728]	7	39.58	ENSGALG00000001717	Q5ZLZ6_CHICK	solute carrier family 16, member 1 [Source:RefSeq peptide;Acc:NP_001006323]	26	54.06
ENSGALG00000009301	E1BRV4_CHICK	cholinergic receptor, nicotinic, alpha 1 (muscle) [Source:RefSeq peptide;Acc:NP_990147]	7	49.7	ENSGALG00000021654	AP4B1	adaptor-related protein complex 4, beta 1 subunit [Source:RefSeq peptide;Acc:NP_001026088]	26	51.36
ENSGALG00000011009	F1NN72_CHICK	Uncharacterized protein [Source:UniProtKB/TrEMBL;Acc:E1BQT2]	7	34.55	ENSGALG00000000252	Q8AV15_CHICK	Uncharacterized protein [Source:UniProtKB/TrEMBL;Acc:E1C6G0]	27	52.11
ENSGALG00000011104	GLUC_CHICK	GlucagonGlicentin-related polypeptideGlucagonGlucagon-like peptide 1Glucagon-like peptide 1(7-37)Glucagon-like peptide 1(7-36)Glucagon-like peptide 2 [Source:UniProtKB/Swiss-Prot;Acc:P68259]	7	33.13	ENSGALG00000000505	KCNH6	potassium voltage-gated channel, subfamily H (eag-related), member 6 [Source:HGNC Symbol;Acc:18862]	27	56.28
ENSGALG00000011324	F1NW97_CHICK	Uncharacterized protein [Source:UniProtKB/TrEMBL;Acc:F1NW97]	7	59.19	ENSGALG00000000550	STRAA_CHICK	STE20-related kinase adapter protein alpha [Source:UniProtKB/Swiss-Prot;Acc:Q5ZK47]	27	43.67
ENSGALG00000011434	SLC11A1	solute carrier family 11 (proton-coupled divalent metal ion transporters), member 1 [Source:RefSeq peptide;Acc:NP_990295]	7	54.93	ENSGALG00000000878	KI18B_CHICK	Kinesin-like protein KIF18B [Source:UniProtKB/Swiss-Prot;Acc:Q5ZLK6]	27	59.49
ENSGALG00000011541	BIN1	bridging integrator 1 [Source:RefSeq peptide;Acc:NP_001006524]	7	42.75	ENSGALG00000003256	ATP6V0A1	ATPase, H+ transporting, lysosomal V0 subunit A1 [Source:RefSeq peptide;Acc:NP_990055]	27	42.42
ENSGALG00000011697	Q5ZIC5_CHICK	SEC22 vesicle trafficking protein homolog A [Source:RefSeq peptide;Acc:NP_001006526]	7	39.34	ENSGALG00000003359	F1NST3_CHICK	RAB5C, member RAS oncogene family [Source:RefSeq peptide;Acc:NP_989856]	27	49.69
ENSGALG00000012112	DBI	diazepam binding inhibitor (GABA receptor modulator, acyl-Coenzyme A binding protein) [Source:RefSeq peptide;Acc:NP_989907]	7	46.96	ENSGALG00000009941	SLC35B1	solute carrier family 35, member B1 [Source:RefSeq peptide;Acc:NP_989845]	27	54.08
ENSGALG00000012511	B6IDG6_CHICK	calcium channel, voltage-dependent, beta 4 subunit isoform a [Source:RefSeq peptide;Acc:NP_001001733]	7	46.61	ENSGALG00000000613	Q5F3R8_CHICK	RAB11B, member RAS oncogene family [Source:RefSeq peptide;Acc:NP_001012569]	28	47.15
ENSGALG00000012513	STAM2	signal transducing adaptor molecule (SH3 domain and ITAM motif) 2 [Source:RefSeq peptide;Acc:NP_001012940]	7	41.06	ENSGALG00000001317	Q5ZJK7_CHICK	hyperpolarization activated cyclic nucleotide-gated potassium channel 2 [Source:RefSeq peptide;Acc:NP_001034410]	28	47.2
ENSGALG00000012537	F1NCD3_CHICK	potassium inwardly-rectifying channel, subfamily J, member 3 [Source:RefSeq peptide;Acc:NP_990735]	7	49.96	ENSGALG00000003153	COPE_CHICK	Coatomer subunit epsilon [Source:UniProtKB/Swiss-Prot;Acc:Q5ZIK9]	28	43.59
ENSGALG00000020715	O42419_CHICK	Uncharacterized protein [Source:UniProtKB/TrEMBL;Acc:E1BQT8]	7	33.05	ENSGALG00000003959	Q5ZMG7_CHICK	adaptor-related protein complex 1, mu 1 subunit [Source:RefSeq peptide;Acc:NP_001007887]	28	39.28
ENSGALG00000001863	VTG2	hypothetical protein LOC424533 [Source:RefSeq peptide;Acc:NP_001026447]	8	41.22	ENSGALG00000003998	RAB8A_CHICK	Ras-related protein Rab-8A [Source:UniProtKB/Swiss-Prot;Acc:Q5F470]	28	47.36
ENSGALG00000002001	STXBP3	syntaxin binding protein 3 [Source:HGNC Symbol;Acc:11446]	8	37.4
ENSGALG00000002914	SC22B_CHICK	Vesicle-trafficking protein SEC22b [Source:UniProtKB/Swiss-Prot;Acc:Q5ZJW4]	8	46.29
ENSGALG00000003880	STX6	syntaxin 6 [Source:RefSeq peptide;Acc:NP_001006531]	8	51.69
ENSGALG00000005340	SLC35A3	solute carrier family 35 (UDP-N-acetylglucosamine (UDP-GlcNAc) transporter), member A3 [Source:RefSeq peptide;Acc:NP_001026445]	8	38.46
ENSGALG00000005647	Q5F4B9_CHICK	ATP-binding cassette, sub-family D (ALD), member 3 [Source:RefSeq peptide;Acc:NP_001012615]	8	37.28
ENSGALG00000008900	TPRXL	hypothetical protein LOC424547 [Source:RefSeq peptide;Acc:NP_001004408]	8	37.1
ENSGALG00000010098	F1N9W2_CHICK	solute carrier family 6 member 9 [Source:RefSeq peptide;Acc:NP_001026450]	8	61.06
ENSGALG00000010293	LOC396449	riboflavin-binding protein [Source:RefSeq peptide;Acc:NP_990794]	8	41.31
ENSGALG00000010652	F1NSS4_CHICK	Uncharacterized protein [Source:UniProtKB/TrEMBL;Acc:F1NSS4]	8	42.59
ENSGALG00000010692	LRP8	LR8B protein [Source:RefSeq peptide;Acc:NP_990517]	8	44.08
ENSGALG00000020879	SLC30A7	solute carrier family 30 (zinc transporter), member 7 [Source:RefSeq peptide;Acc:NP_001008788]	8	37.23
ENSGALG00000000253	S2546_CHICK	Solute carrier family 25 member 46 [Source:UniProtKB/Swiss-Prot;Acc:Q5ZIG3]	Z	39.18
ENSGALG00000001986	F1P4V8_CHICK	valosin-containing protein [Source:RefSeq peptide;Acc:NP_001038129]	Z	43.6
ENSGALG00000002087	NCBP1	nuclear cap binding protein subunit 1, 80kDa [Source:RefSeq peptide;Acc:NP_001026611]	Z	42.33
ENSGALG00000002341	Q5ZJE2_CHICK	adaptor-related protein complex 3, sigma 1 subunit [Source:RefSeq peptide;Acc:NP_001006586]	Z	35.99
ENSGALG00000002441		Uncharacterized protein [Source:UniProtKB/TrEMBL;Acc:F1NWJ1]	Z	60.3
ENSGALG00000002805	LMAN1	lectin, mannose-binding, 1 [Source:RefSeq peptide;Acc:NP_001026570]	Z	40.19
ENSGALG00000003582	SLC1A3	solute carrier family 1 (glial high affinity glutamate transporter), member 3 [Source:HGNC Symbol;Acc:10941]	Z	36.79
ENSGALG00000010166	VLDLR_CHICK	Very low-density lipoprotein receptor [Source:UniProtKB/Swiss-Prot;Acc:P98165]	Z	44.17
ENSGALG00000012594	F1P2E2_CHICK	neurotrophic tyrosine kinase, receptor, type 2 [Source:RefSeq peptide;Acc:NP_990562]	Z	39.37
ENSGALG00000014644	F1NGA2_CHICK	ATP synthase, H+ transporting, mitochondrial F1 complex, alpha subunit [Source:RefSeq peptide;Acc:NP_989617]	Z	45.04
ENSGALG00000014676	GLRX	glutaredoxin [Source:RefSeq peptide;Acc:NP_990491]	Z	48.43
ENSGALG00000014691	RNUXA	RNA U, small nuclear RNA export adaptor (phosphorylation regulated) [Source:RefSeq peptide;Acc:NP_001006575]	Z	39
ENSGALG00000014737	F1NAZ3_CHICK	kinesin heavy chain member 2A [Source:RefSeq peptide;Acc:NP_001034401]	Z	37.45
ENSGALG00000014787	SLC30A5	zinc transporter ZTL1 [Source:RefSeq peptide;Acc:NP_001026590]	Z	37.91
ENSGALG00000014855	O13159_CHICK	growth hormone receptor [Source:RefSeq peptide;Acc:NP_001001293]	Z	39.35
ENSGALG00000015080	SLC24A2	solute carrier family 24 (sodium/potassium/calcium exchanger), member 2 [Source:RefSeq peptide;Acc:NP_001001772]	Z	38.59
ENSGALG00000015326	Q5ZHR7_CHICK	clathrin, light polypeptide A [Source:RefSeq peptide;Acc:NP_001034402]	Z	41.12
ENSGALG00000015336	Q03481_CHICK	mature protein [Source:RefSeq peptide;Acc:NP_990532]	Z	42.89
ENSGALG00000015374	PURP_CHICK	Purpurin [Source:UniProtKB/Swiss-Prot;Acc:P08938]	Z	47.43
ENSGALG00000015382	F1NKI5_CHICK	cholinergic receptor, nicotinic, alpha polypeptide 6 [Source:RefSeq peptide;Acc:NP_990695]	Z	42.58
ENSGALG00000015384	F1NA49_CHICK	cholinergic receptor, nicotinic, beta polypeptide 3 [Source:RefSeq peptide;Acc:NP_990143]	Z	47.85
ENSGALG00000015704	THIO_CHICK	Thioredoxin [Source:UniProtKB/Swiss-Prot;Acc:P08629]	Z	46.09
The informations are from Ensembl.

## Sheet: 6-4
Table S4. Chicken macrochromosomal and microchromosomal genes assorted into GO:0005215 and their chromosome locations and GC-contents.
Macrochromosomal genes					Microchromosomal genes
Gene ID	Gene name	Gene description	Chr location	GC content (%)	Gene ID	Gene name	Gene description	Chr location	GC content (%)
ENSGALG00000009324	F1P2S6_CHICK	Uncharacterized protein [Source:UniProtKB/TrEMBL;Acc:F1P2S6]	1	39.98	ENSGALG00000002374	F1NYM1_CHICK	solute carrier family 9 (sodium/hydrogen exchanger), member 9 [Source:RefSeq peptide;Acc:NP_001026476]	9	37.11
ENSGALG00000010319	SYT1_CHICK	Synaptotagmin-1 [Source:UniProtKB/Swiss-Prot;Acc:P47191]	1	37.82	ENSGALG00000002639	Q6DMS2_CHICK	transient receptor potential cation channel, subfamily C, member 1 [Source:RefSeq peptide;Acc:NP_001004409]	9	36.31
ENSGALG00000011258	F1NX46_CHICK	Uncharacterized protein [Source:UniProtKB/TrEMBL;Acc:E1BRG6]	1	36.79	ENSGALG00000002764	AT1B3_CHICK	Sodium/potassium-transporting ATPase subunit beta-3 [Source:UniProtKB/Swiss-Prot;Acc:P33879]	9	39.94
ENSGALG00000012254	O73605_CHICK	Uncharacterized protein [Source:UniProtKB/TrEMBL;Acc:F1NI76]	1	54.98	ENSGALG00000005283	S2536_CHICK	Solute carrier family 25 member 36 [Source:UniProtKB/Swiss-Prot;Acc:Q5ZKP7]	9	39.02
ENSGALG00000012288	SLC16A8	solute carrier family 16, member 8 [Source:RefSeq peptide;Acc:NP_990471]	1	51.39	ENSGALG00000006995	Q5G8Y9_CHICK	apolipoprotein D [Source:RefSeq peptide;Acc:NP_001011692]	9	59.12
ENSGALG00000012541	MYG_CHICK	Myoglobin [Source:UniProtKB/Swiss-Prot;Acc:P02197]	1	48.54	ENSGALG00000007899	F1NJ26_CHICK	nicotinic acetylcholine receptor delta polypeptide [Source:RefSeq peptide;Acc:NP_001026488]	9	58.68
ENSGALG00000012849	SLC37A3	solute carrier family 37 (glycerol-3-phosphate transporter), member 3 [Source:RefSeq peptide;Acc:NP_001012556]	1	44.62	ENSGALG00000007906	F1NJ22_CHICK	cholinergic receptor, nicotinic, gamma polypeptide [Source:RefSeq peptide;Acc:NP_001026739]	9	57.98
ENSGALG00000013022	F1NJQ0_CHICK	Uncharacterized protein [Source:UniProtKB/TrEMBL;Acc:F1N8M6]	1	40.64	ENSGALG00000009306	F1P3F2_CHICK	solute carrier family 2 (facilitated glucose transporter), member 2 [Source:RefSeq peptide;Acc:NP_997061]	9	50.53
ENSGALG00000013154	SLCO1C1	solute carrier organic anion transporter family, member 1C1 [Source:RefSeq peptide;Acc:NP_001034186]	1	39.97	ENSGALG00000009379	SEC62_CHICK	Translocation protein SEC62 [Source:UniProtKB/Swiss-Prot;Acc:Q5F3A1]	9	42.81
ENSGALG00000013251	F1NK63_CHICK	Uncharacterized protein [Source:UniProtKB/TrEMBL;Acc:F1NK63]	1	47.19	ENSGALG00000009549	Q5ZLF7_CHICK	karyopherin alpha 4 (importin alpha 3) [Source:RefSeq peptide;Acc:NP_001007964]	9	40.56
ENSGALG00000014244	F1NWL3_CHICK	sodium channel, nonvoltage-gated 1 alpha [Source:RefSeq peptide;Acc:NP_990476]	1	47.29	ENSGALG00000010269	KCAB1_CHICK	Voltage-gated potassium channel subunit beta-1 [Source:UniProtKB/Swiss-Prot;Acc:Q9PWR1]	9	52.42
ENSGALG00000014256	Q90887_CHICK	Uncharacterized protein [Source:UniProtKB/TrEMBL;Acc:F1NIU5]	1	44.06	ENSGALG00000020827	F1NBB4_CHICK	ATPase type 13A4 [Source:RefSeq peptide;Acc:NP_001026485]	9	41.22
ENSGALG00000014324	F1NTJ1_CHICK	glucose transporter type 3 [Source:RefSeq peptide;Acc:NP_990842]	1	45.02	ENSGALG00000001671	SNUPN	snurportin 1 [Source:HGNC Symbol;Acc:14245]	10	53.8
ENSGALG00000014426	IMA1_CHICK	Importin subunit alpha-1 [Source:UniProtKB/Swiss-Prot;Acc:Q5ZML1]	1	38.78	ENSGALG00000003005	F1NWX4_CHICK	cholinergic receptor, nicotinic, beta polypeptide 4 [Source:RefSeq peptide;Acc:NP_990150]	10	39.86
ENSGALG00000014800	F1NBP2_CHICK	ATPase, H+ transporting, lysosomal 70kDa, V1 subunit A [Source:RefSeq peptide;Acc:NP_990305]	1	41.64	ENSGALG00000003014	F1NWY0_CHICK	cholinergic receptor, nicotinic, alpha polypeptide 3 [Source:RefSeq peptide;Acc:NP_989747]	10	41.45
ENSGALG00000015003	F1NSY1_CHICK	ATPase, Na+/K+ transporting, alpha 1 polypeptide [Source:RefSeq peptide;Acc:NP_990852]	1	43.68	ENSGALG00000003021	F1NIT6_CHICK	cholinergic receptor, nicotinic, alpha polypeptide 5 [Source:RefSeq peptide;Acc:NP_989746]	10	40.02
ENSGALG00000015134	APOV1_CHICK	Apovitellenin-1 [Source:UniProtKB/Swiss-Prot;Acc:P02659]	1	42.07	ENSGALG00000004096	F1P4Y5_CHICK	cholinergic receptor, nicotinic, alpha 7 [Source:RefSeq peptide;Acc:NP_989512]	10	40.81
ENSGALG00000015233	F1NRB7_CHICK	Na+/K+ -ATPase beta 1 subunit [Source:RefSeq peptide;Acc:NP_990851]	1	49.4	ENSGALG00000006635	RHCG	Rhesus blood group, C glycoprotein [Source:RefSeq peptide;Acc:NP_001004370]	10	49.96
ENSGALG00000016745	GBRB3_CHICK	Gamma-aminobutyric acid receptor subunit beta-3 [Source:UniProtKB/Swiss-Prot;Acc:P19019]	1	39.06	ENSGALG00000007495	SLC24A1	potassium-dependent socium-calcium exchanger [Source:RefSeq peptide;Acc:NP_001001773]	10	43.93
ENSGALG00000016749	CNG1_CHICK	Cyclic nucleotide-gated channel cone photoreceptor subunit alpha [Source:UniProtKB/Swiss-Prot;Acc:Q90805]	1	41.44	ENSGALG00000000860	SLC7A6	solute carrier family 7 (amino acid transporter light chain, y+L system), member 6 [Source:HGNC Symbol;Acc:11064]	11	38.89
ENSGALG00000016804	F1P4Q0_CHICK	Uncharacterized protein [Source:UniProtKB/TrEMBL;Acc:E1BZW4]	1	38.5	ENSGALG00000003560	Q9DGN5_CHICK	solute carrier family 6 (neurotransmitter transporter, noradrenalin), member 2 [Source:RefSeq peptide;Acc:NP_990047]	11	39.09
ENSGALG00000016822	F1NA08_CHICK	ATPase, H+/K+ exchanging, beta polypeptide [Source:RefSeq peptide;Acc:NP_989749]	1	44.3	ENSGALG00000004452	UCRI_CHICK	Cytochrome b-c1 complex subunit Rieske, mitochondrial [Source:UniProtKB/Swiss-Prot;Acc:Q5ZLR5]	11	45.8
ENSGALG00000016884	F1P0K5_CHICK	solute carrier family 15 (oligopeptide transporter), member 1 [Source:RefSeq peptide;Acc:NP_989696]	1	42.04	ENSGALG00000005749	Q5ZJV5_CHICK	similar to cytochrome c oxidase subunit IV precursor [Source:RefSeq peptide;Acc:NP_001025748]	11	47.34
ENSGALG00000016896	F1P043_CHICK	ATP-binding cassette, sub-family C, member 4 [Source:RefSeq peptide;Acc:NP_001025990]	1	38.65	ENSGALG00000005845	SLC7A5	solute carrier family 7 (cationic amino acid transporter, y+ system), member 5 [Source:RefSeq peptide;Acc:NP_001025750]	11	51.19
ENSGALG00000017032	Q5ZIW6_CHICK	solute carrier family 25 (mitochondrial carrier; ornithine transporter) member 15 [Source:RefSeq peptide;Acc:NP_001008442]	1	45.01	ENSGALG00000023534	O73607_CHICK	Uncharacterized protein [Source:UniProtKB/TrEMBL;Acc:F1NNU2]	11	53.92
ENSGALG00000017085	Q68V06_CHICK	Uncharacterized protein [Source:UniProtKB/TrEMBL;Acc:F1N928]	1	45.71	ENSGALG00000005332	F1N8C9_CHICK	L-type voltage-gated calcium channel alpha1D subunit ChCaChA1D [Source:RefSeq peptide;Acc:NP_990365]	12	36.54
ENSGALG00000017178	GRIA4	glutamate receptor, ionotrophic, AMPA 4 [Source:RefSeq peptide;Acc:NP_990545]	1	38.59	ENSGALG00000006425	F1P1E9_CHICK	hypothetical protein LOC416041 [Source:RefSeq peptide;Acc:NP_001025771]	12	43.56
ENSGALG00000017279	Q7T197_CHICK	Shaker subfamily potassium channel Kv1.5 alpha subunitUncharacterized protein [Source:UniProtKB/TrEMBL;Acc:Q7T196]	1	48.15	ENSGALG00000007284	Q90661_CHICK	synaptoporin [Source:RefSeq peptide;Acc:NP_990725]	12	45.95
ENSGALG00000017280	KCNA1	potassium voltage-gated channel, shaker-related subfamily, member 1 (episodic ataxia with myokymia) [Source:HGNC Symbol;Acc:6218]	1	47.9	ENSGALG00000001690	F1NB54_CHICK	Uncharacterized protein [Source:UniProtKB/TrEMBL;Acc:F1NB54]	13	37.03
ENSGALG00000017316	Q2MV21_CHICK	uncoupling protein 3 (mitochondrial, proton carrier) [Source:RefSeq peptide;Acc:NP_989438]	1	62.93	ENSGALG00000001695	GBRA6_CHICK	Gamma-aminobutyric acid receptor subunit alpha-6 [Source:UniProtKB/Swiss-Prot;Acc:Q90845]	13	37.74
ENSGALG00000017345	HBRH_CHICK	Hemoglobin subunit beta [Source:UniProtKB/Swiss-Prot;Acc:P02112]	1	55.7	ENSGALG00000001698	GBRA1_CHICK	Gamma-aminobutyric acid receptor subunit alpha-1 [Source:UniProtKB/Swiss-Prot;Acc:P19150]	13	37.51
ENSGALG00000017347	F1NMZ3_CHICK	Uncharacterized protein [Source:UniProtKB/TrEMBL;Acc:E1C4Q5]	1	53.72	ENSGALG00000001706	F1NVG2_CHICK	gamma-aminobutyric acid (GABA) A receptor, gamma 2 [Source:RefSeq peptide;Acc:NP_990676]	13	37.06
ENSGALG00000005209	Q2MCJ7_CHICK	aquaporin 1 [Source:RefSeq peptide;Acc:NP_001034542]	2	40.66	ENSGALG00000002118	O93393_CHICK	potassium large conductance calcium-activated channel, subfamily M, beta member 1 [Source:RefSeq peptide;Acc:NP_989933]	13	43.25
ENSGALG00000006072	E1BXV5_CHICK	Uncharacterized protein [Source:UniProtKB/TrEMBL;Acc:E1BXV5]	2	37.95	ENSGALG00000004083	Q90855_CHICK	glutamate receptor, ionotropic, AMPA 1 [Source:RefSeq peptide;Acc:NP_001001774]	13	44.27
ENSGALG00000006112	F1NDB7_CHICK	Uncharacterized protein [Source:UniProtKB/TrEMBL;Acc:F1N8I1]	2	41.61	ENSGALG00000006762	SLC22A4	solute carrier family 22 (organic cation/ergothioneine transporter), member 4 [Source:HGNC Symbol;Acc:10968]	13	51.19
ENSGALG00000008405	Q5ZLT6_CHICK	ralA binding protein 1 [Source:RefSeq peptide;Acc:NP_001026746]	2	44.5	ENSGALG00000018912	ATP6V0E1	ATPase, H+ transporting, lysosomal 9kDa, V0 subunit e1 [Source:HGNC Symbol;Acc:863]	13	47.79
ENSGALG00000008912	E1BS63_CHICK	ATP-binding cassette, sub-family B (MDR/TAP), member 4 [Source:RefSeq peptide;Acc:NP_990225]	2	35.02	ENSGALG00000021104	SLC22A5	solute carrier family 22 (organic cation transporter), member 5 [Source:RefSeq peptide;Acc:NP_001039293]	13	45.66
ENSGALG00000009728	F1NWI3_CHICK	solute carrier family 25, member 13 (citrin) [Source:RefSeq peptide;Acc:NP_001012967]	2	39.65	ENSGALG00000006646	F1P204_CHICK	ATP-binding cassette, sub-family C (CFTR/MRP), member 1 [Source:RefSeq peptide;Acc:NP_001012540]	14	39.71
ENSGALG00000012497	SLC12A7	solute carrier family 12 (potassium/chloride transporters), member 7 [Source:HGNC Symbol;Acc:10915]	2	38.1	ENSGALG00000007463	HBAD_CHICK	Hemoglobin subunit alpha-D [Source:UniProtKB/Swiss-Prot;Acc:P02001]	14	60.58
ENSGALG00000012652	KCNG2_CHICK	Potassium voltage-gated channel subfamily G member 2 [Source:UniProtKB/Swiss-Prot;Acc:O73606]	2	42.36	ENSGALG00000007468	F1NEY9_CHICK	alpha 1 globin [Source:RefSeq peptide;Acc:NP_001004376]	14	61.29
ENSGALG00000012656	Q5ZKC0_CHICK	hypothetical protein LOC420817 [Source:RefSeq peptide;Acc:NP_001026167]	2	36.76	ENSGALG00000009229	F1P5K5_CHICK	Uncharacterized protein [Source:UniProtKB/TrEMBL;Acc:F1P5K5]	14	50.62
ENSGALG00000015128	F1NTP3_CHICK	aquaporin 4 [Source:RefSeq peptide;Acc:NP_001004765]	2	41.75	ENSGALG00000023740	HBPI_CHICK	Hemoglobin subunit pi [Source:UniProtKB/Swiss-Prot;Acc:P02007]	14	46.18
ENSGALG00000016072	Q5ZJN5_CHICK	mitochondrial folate transporter/carrier [Source:RefSeq peptide;Acc:NP_001026677]	2	38.43	ENSGALG00000003835	AT2A2_CHICK	Sarcoplasmic/endoplasmic reticulum calcium ATPase 2 [Source:UniProtKB/Swiss-Prot;Acc:Q03669]	15	40.23
ENSGALG00000002930	Q5ZMP2_CHICK	syntaxin 7 [Source:RefSeq peptide;Acc:NP_001012961]	3	38.86	ENSGALG00000003901	E1C650_CHICK	purinergic receptor P2X, ligand-gated ion channel, 4 [Source:RefSeq peptide;Acc:NP_989622]	15	51.54
ENSGALG00000004377	Q5ZIV8_CHICK	Uncharacterized protein [Source:UniProtKB/TrEMBL;Acc:F1NFM1]	3	38.24	ENSGALG00000004240	ORAI1	hypothetical protein LOC416845 [Source:RefSeq peptide;Acc:NP_001025829]	15	47.54
ENSGALG00000008544	Q9YH84_CHICK	Uncharacterized protein [Source:UniProtKB/TrEMBL;Acc:F1NYZ4]	3	48.22	ENSGALG00000004562	HVCN1	hydrogen voltage-gated channel 1 [Source:RefSeq peptide;Acc:NP_001025834]	15	45.87
ENSGALG00000010618	ZNT6_CHICK	Zinc transporter 6 [Source:UniProtKB/Swiss-Prot;Acc:Q5ZIH3]	3	38.77	ENSGALG00000005152	TRPV4	transient receptor potential cation channel, subfamily V, member 4 [Source:RefSeq peptide;Acc:NP_990023]	15	58.23
ENSGALG00000015776	F1NWI6_CHICK	Uncharacterized protein [Source:UniProtKB/TrEMBL;Acc:F1ND90]	3	43.14	ENSGALG00000006728	F1NZW3_CHICK	Uncharacterized protein [Source:UniProtKB/TrEMBL;Acc:F1NNK2]	15	40.01
ENSGALG00000015778	F1ND89_CHICK	Uncharacterized protein [Source:UniProtKB/TrEMBL;Acc:F1ND89]	3	43.86	ENSGALG00000000181			16	63.81
ENSGALG00000015808	SLC35A1	solute carrier family 35 (CMP-sialic acid transporter), member A1 [Source:RefSeq peptide;Acc:NP_989844]	3	45.67	ENSGALG00000000853	F1NDA6_CHICK	solute carrier family 2, (facilitated glucose transporter) member 8 [Source:RefSeq peptide;Acc:NP_989706]	17	38.8
ENSGALG00000015916	Q5ZL94_CHICK	solute carrier family 17 (anion/sugar transporter), member 5 [Source:RefSeq peptide;Acc:NP_001026257]	3	38.93	ENSGALG00000001645	KCNT1	potassium channel, subfamily T, member 1 [Source:RefSeq peptide;Acc:NP_989893]	17	56.64
ENSGALG00000016491	APOB	apolipoprotein B (including Ag(x) antigen) [Source:HGNC Symbol;Acc:603]	3	35.88	ENSGALG00000003187	SURF1_CHICK	Surfeit locus protein 1 [Source:UniProtKB/Swiss-Prot;Acc:Q800L1]	17	47.58
ENSGALG00000016565	F1N9F1_CHICK	cholinergic receptor, nicotinic, alpha polypeptide 2 (neuronal) [Source:RefSeq peptide;Acc:NP_990146]	3	56.18	ENSGALG00000008456	CAC1B_CHICK	Voltage-dependent N-type calcium channel subunit alpha-1B [Source:UniProtKB/Swiss-Prot;Acc:O73706]	17	45.41
ENSGALG00000004063	F1NP73_CHICK	solute carrier family 25 (mitochondrial carrier, brain), member 14 [Source:RefSeq peptide;Acc:NP_001012901]	4	51.35	ENSGALG00000008898	Q6R6I2_CHICK	glutamate receptor, ionotropic, N-methyl D-aspartate 1 [Source:RefSeq peptide;Acc:NP_996862]	17	52.81
ENSGALG00000004730	CLIC2	chloride intracellular channel 2 [Source:RefSeq peptide;Acc:NP_001026285]	4	58.9	ENSGALG00000009019	F1NI28_CHICK	Uncharacterized protein [Source:UniProtKB/TrEMBL;Acc:E1BTX1]	17	60.94
ENSGALG00000006487	Q5ZLM5_CHICK	hypothetical protein LOC422249 [Source:RefSeq peptide;Acc:NP_001034385]	4	37.09	ENSGALG00000002728	SLC16A3	solute carrier family 16, member 3 [Source:RefSeq peptide;Acc:NP_989994]	18	42.58
ENSGALG00000007255	GBRB4_CHICK	Gamma-aminobutyric acid receptor subunit beta-4 [Source:UniProtKB/Swiss-Prot;Acc:P24045]	4	47.28	ENSGALG00000003584	KPNA2	karyopherin alpha 2 (RAG cohort 1, importin alpha 1) [Source:RefSeq peptide;Acc:NP_001006209]	18	40.57
ENSGALG00000008512	GRIA3	glutamate receptor, ionotrophic, AMPA 3 [Source:RefSeq peptide;Acc:NP_990546]	4	41.41	ENSGALG00000003903	CACNG4	calcium channel, voltage-dependent, gamma subunit 4 [Source:RefSeq peptide;Acc:NP_989463]	18	46.43
ENSGALG00000008593	AT1B4_CHICK	Protein ATP1B4 [Source:UniProtKB/Swiss-Prot;Acc:Q2HZ96]	4	56.22	ENSGALG00000004376	O42229_CHICK	potassium inwardly-rectifying channel, subfamily J, member 2 [Source:RefSeq peptide;Acc:NP_990701]	18	48.04
ENSGALG00000009405	GRIA2	glutamate receptor, ionotropic, AMPA 2 [Source:RefSeq peptide;Acc:NP_001001775]	4	37.54	ENSGALG00000001564	F1NNV0_CHICK	sarcoendoplasmic reticulum calcium ATPase [Source:RefSeq peptide;Acc:NP_990222]	19	52.18
ENSGALG00000010006	NTCP7_CHICK	Sodium/bile acid cotransporter 7 [Source:UniProtKB/Swiss-Prot;Acc:Q5ZJH8]	4	41.13	ENSGALG00000001573	Q8AWC0_CHICK	purinergic receptor P2X1 [Source:RefSeq peptide;Acc:NP_989850]	19	52.93
ENSGALG00000010614	Q5ZMJ6_CHICK	solute carrier family 25 (mitochondrial carrier; adenine nucleotide translocator), member 4 [Source:RefSeq peptide;Acc:NP_001006443]	4	49.77	ENSGALG00000004246	F1NZ43_CHICK	solute carrier family 6 (neurotransmitter transporter, serotonin), member 4 [Source:RefSeq peptide;Acc:NP_998737]	19	43.37
ENSGALG00000011612	GC	group-specific component (vitamin D binding protein) [Source:RefSeq peptide;Acc:NP_990213]	4	48.13	ENSGALG00000004613	Q9IAD2_CHICK	ATP-gated ion channel receptor P2X8 [Source:RefSeq peptide;Acc:NP_990079]	19	45.83
ENSGALG00000014136	CNG3_CHICK	Cyclic nucleotide-gated channel rod photoreceptor subunit alpha [Source:UniProtKB/Swiss-Prot;Acc:Q90980]	4	34.75	ENSGALG00000004649	TRPV1	transient receptor potential cation channel, subfamily V, member 1 [Source:RefSeq peptide;Acc:NP_989903]	19	39.81
ENSGALG00000014268	ACHA9_CHICK	Neuronal acetylcholine receptor subunit alpha-9 [Source:UniProtKB/Swiss-Prot;Acc:Q9PTS8]	4	39.44	ENSGALG00000021541	SLC47A1	hypothetical protein LOC417617 [Source:RefSeq peptide;Acc:NP_001025891]	19	57.01
ENSGALG00000020143	Q7LZ70_CHICK	Gamma-aminobutyric acid A receptor gamma 1 chainUncharacterized protein [Source:UniProtKB/TrEMBL;Acc:Q7LZ70]	4	36.34	ENSGALG00000004244	Q5F355_CHICK	hypothetical protein LOC419197 [Source:RefSeq peptide;Acc:NP_001026025]	20	46.16
ENSGALG00000020180	ALB	albumin [Source:RefSeq peptide;Acc:NP_990592]	4	38.04	ENSGALG00000005460	SLCO4A1	solute carrier organic anion transporter family member 4A1 [Source:RefSeq peptide;Acc:NP_001026027]	20	47.09
ENSGALG00000020292	F1NES8_CHICK	GABA A receptor [Source:RefSeq peptide;Acc:NP_990576]	4	47.98	ENSGALG00000005711	SLC17A9	hypothetical protein LOC419236 [Source:RefSeq peptide;Acc:NP_001006292]	20	51.22
ENSGALG00000006266	F1NW65_CHICK	Uncharacterized protein [Source:UniProtKB/TrEMBL;Acc:E1BX22]	5	41.45	ENSGALG00000005801	ACHA4_CHICK	Neuronal acetylcholine receptor subunit alpha-4 [Source:UniProtKB/Swiss-Prot;Acc:P09482]	20	46.1
ENSGALG00000007871	Q5ZJ18_CHICK	hypothetical protein LOC423156 [Source:RefSeq peptide;Acc:NP_001012917]	5	41.22	ENSGALG00000007541	F1NSX3_CHICK	syntaxin 16 [Source:RefSeq peptide;Acc:NP_001006295]	20	39.99
ENSGALG00000009705	RYR3	ryanodine receptor 3 [Source:RefSeq peptide;Acc:NP_996757]	5	34.07	ENSGALG00000008045	F1N9A5_CHICK	solute carrier family 9 (sodium/hydrogen exchanger), member 8 [Source:RefSeq peptide;Acc:NP_001034364]	20	37.41
ENSGALG00000010413	Q5QSB1_CHICK	neuroglobin [Source:RefSeq peptide;Acc:NP_001026722]	5	60.39	ENSGALG00000000912	P79767_CHICK	Uncharacterized protein [Source:UniProtKB/TrEMBL;Acc:F1NDH6]	21	62.69
ENSGALG00000012142	Q9YGX8_CHICK	potassium voltage-gated channel, shaker-related subfamily, member 4 [Source:RefSeq peptide;Acc:NP_990230]	5	48.16	ENSGALG00000001172	GLRK_CHICK	Probable glutamate receptor [Source:UniProtKB/Swiss-Prot;Acc:P19439]	21	41.31
ENSGALG00000003172	SLC16A9	solute carrier family 16 (monocarboxylic acid transporters), member 9 [Source:RefSeq peptide;Acc:NP_001026393]	6	39.39	ENSGALG00000003774	ATP13A2	hypothetical protein LOC419466 [Source:RefSeq peptide;Acc:NP_001026052]	21	58.46
ENSGALG00000004980	KCNMA1	potassium large conductance calcium-activated channel, subfamily M, alpha member 1 [Source:RefSeq peptide;Acc:NP_989555]	6	34.96	ENSGALG00000004889	F1NF68_CHICK	solute carrier family 2 (facilitated glucose transporter), member 1 [Source:RefSeq peptide;Acc:NP_990540]	21	54.77
ENSGALG00000005534	TM9SF3	transmembrane 9 superfamily member 3 [Source:HGNC Symbol;Acc:21529]	6	38.09	ENSGALG00000001712	Q9I8A2_CHICK	Uncharacterized protein [Source:UniProtKB/TrEMBL;Acc:F1NID6]	22	47.06
ENSGALG00000006629	RET4_CHICK	Retinol-binding protein 4 [Source:UniProtKB/Swiss-Prot;Acc:P41263]	6	37.37	ENSGALG00000001838	XPO7	exportin 7 [Source:RefSeq peptide;Acc:NP_001012960]	22	50.38
ENSGALG00000009289	Q3T1V5_CHICK	Uncharacterized protein [Source:UniProtKB/TrEMBL;Acc:F1P4R2]	6	43.84	ENSGALG00000003242	STAR_CHICK	Steroidogenic acute regulatory protein, mitochondrial [Source:UniProtKB/Swiss-Prot;Acc:Q9DG09]	22	57.63
ENSGALG00000021269	SLC18A3	vesicular acetylcholine transporter [Source:RefSeq peptide;Acc:NP_996865]	6	43.48	ENSGALG00000000921	F1NE60_CHICK	solute carrier family 9 (sodium/hydrogen exchanger), member 1 (antiporter, Na+/H+, amiloride sensitive) [Source:RefSeq peptide;Acc:NP_001038108]	23	65.04
ENSGALG00000024013		Uncharacterized protein [Source:UniProtKB/TrEMBL;Acc:F1NYQ9]	6	46.24	ENSGALG00000003200	KCNQ4	potassium voltage-gated channel, KQT-like subfamily, member 4 [Source:HGNC Symbol;Acc:6298]	23	65.88
ENSGALG00000009301	E1BRV4_CHICK	cholinergic receptor, nicotinic, alpha 1 (muscle) [Source:RefSeq peptide;Acc:NP_990147]	7	49.7	ENSGALG00000003383	Q5ZJZ0_CHICK	karyopherin alpha 6 (importin alpha 7) [Source:RefSeq peptide;Acc:NP_001012859]	23	49.05
ENSGALG00000011009	F1NN72_CHICK	Uncharacterized protein [Source:UniProtKB/TrEMBL;Acc:E1BQT2]	7	34.55	ENSGALG00000001181	O57651_CHICK	Uncharacterized protein [Source:UniProtKB/TrEMBL;Acc:F1P3M0]	24	45.39
ENSGALG00000011434	SLC11A1	solute carrier family 11 (proton-coupled divalent metal ion transporters), member 1 [Source:RefSeq peptide;Acc:NP_990295]	7	54.93	ENSGALG00000006469	F1NZB7_CHICK	ATPase, H+/K+ transporting, nongastric, alpha polypeptide [Source:RefSeq peptide;Acc:NP_001026080]	24	43.21
ENSGALG00000012511	B6IDG6_CHICK	calcium channel, voltage-dependent, beta 4 subunit isoform a [Source:RefSeq peptide;Acc:NP_001001733]	7	46.61	ENSGALG00000006598	SORL1	sortilin-related receptor, L(DLR class) A repeats containing [Source:HGNC Symbol;Acc:11185]	24	52.51
ENSGALG00000012537	F1NCD3_CHICK	potassium inwardly-rectifying channel, subfamily J, member 3 [Source:RefSeq peptide;Acc:NP_990735]	7	49.96	ENSGALG00000007114	APOA1_CHICK	Apolipoprotein A-I [Source:UniProtKB/Swiss-Prot;Acc:P08250]	24	62.4
ENSGALG00000020715	O42419_CHICK	Uncharacterized protein [Source:UniProtKB/TrEMBL;Acc:E1BQT8]	7	33.05	ENSGALG00000007323			24	57.72
ENSGALG00000001863	VTG2	hypothetical protein LOC424533 [Source:RefSeq peptide;Acc:NP_001026447]	8	41.22	ENSGALG00000000441	KCA10_CHICK	Potassium voltage-gated channel subfamily A member 10 [Source:UniProtKB/Swiss-Prot;Acc:Q7T199]	26	53.9
ENSGALG00000003880	STX6	syntaxin 6 [Source:RefSeq peptide;Acc:NP_001006531]	8	51.69	ENSGALG00000000442	Q68PJ2_CHICK	potassium voltage-gated channel, shaker-related subfamily, member 2 [Source:RefSeq peptide;Acc:NP_989794]	26	52.47
ENSGALG00000005340	SLC35A3	solute carrier family 35 (UDP-N-acetylglucosamine (UDP-GlcNAc) transporter), member A3 [Source:RefSeq peptide;Acc:NP_001026445]	8	38.46	ENSGALG00000000447	O73609_CHICK	potassium voltage-gated channel, shaker-related subfamily, member 3 [Source:RefSeq peptide;Acc:NP_001025549]	26	57.22
ENSGALG00000005647	Q5F4B9_CHICK	ATP-binding cassette, sub-family D (ALD), member 3 [Source:RefSeq peptide;Acc:NP_001012615]	8	37.28	ENSGALG00000000730	CAC1S_CHICK	Voltage-dependent L-type calcium channel subunit alpha-1S [Source:UniProtKB/Swiss-Prot;Acc:O42398]	26	54.88
ENSGALG00000008900	TPRXL	hypothetical protein LOC424547 [Source:RefSeq peptide;Acc:NP_001004408]	8	37.1	ENSGALG00000001512	KCND3	potassium voltage-gated channel, Shal-related subfamily, member 3 [Source:RefSeq peptide;Acc:NP_989657]	26	47.66
ENSGALG00000010098	F1N9W2_CHICK	solute carrier family 6 member 9 [Source:RefSeq peptide;Acc:NP_001026450]	8	61.06	ENSGALG00000001717	Q5ZLZ6_CHICK	solute carrier family 16, member 1 [Source:RefSeq peptide;Acc:NP_001006323]	26	54.06
ENSGALG00000020879	SLC30A7	solute carrier family 30 (zinc transporter), member 7 [Source:RefSeq peptide;Acc:NP_001008788]	8	37.23	ENSGALG00000000252	Q8AV15_CHICK	Uncharacterized protein [Source:UniProtKB/TrEMBL;Acc:E1C6G0]	27	52.11
ENSGALG00000003582	SLC1A3	solute carrier family 1 (glial high affinity glutamate transporter), member 3 [Source:HGNC Symbol;Acc:10941]	Z	36.79	ENSGALG00000000505	KCNH6	potassium voltage-gated channel, subfamily H (eag-related), member 6 [Source:HGNC Symbol;Acc:18862]	27	56.28
ENSGALG00000010166	VLDLR_CHICK	Very low-density lipoprotein receptor [Source:UniProtKB/Swiss-Prot;Acc:P98165]	Z	44.17	ENSGALG00000009941	SLC35B1	solute carrier family 35, member B1 [Source:RefSeq peptide;Acc:NP_989845]	27	54.08
ENSGALG00000014644	F1NGA2_CHICK	ATP synthase, H+ transporting, mitochondrial F1 complex, alpha subunit [Source:RefSeq peptide;Acc:NP_989617]	Z	45.04	ENSGALG00000001317	Q5ZJK7_CHICK	hyperpolarization activated cyclic nucleotide-gated potassium channel 2 [Source:RefSeq peptide;Acc:NP_001034410]	28	47.2
ENSGALG00000014787	SLC30A5	zinc transporter ZTL1 [Source:RefSeq peptide;Acc:NP_001026590]	Z	37.91
ENSGALG00000015080	SLC24A2	solute carrier family 24 (sodium/potassium/calcium exchanger), member 2 [Source:RefSeq peptide;Acc:NP_001001772]	Z	38.59
ENSGALG00000015336	Q03481_CHICK	mature protein [Source:RefSeq peptide;Acc:NP_990532]	Z	42.89
ENSGALG00000015374	PURP_CHICK	Purpurin [Source:UniProtKB/Swiss-Prot;Acc:P08938]	Z	47.43
ENSGALG00000015382	F1NKI5_CHICK	cholinergic receptor, nicotinic, alpha polypeptide 6 [Source:RefSeq peptide;Acc:NP_990695]	Z	42.58
ENSGALG00000015384	F1NA49_CHICK	cholinergic receptor, nicotinic, beta polypeptide 3 [Source:RefSeq peptide;Acc:NP_990143]	Z	47.85
ENSGALG00000015425	LIPL_CHICK	Lipoprotein lipase [Source:UniProtKB/Swiss-Prot;Acc:P11602]	Z	42.58
The informations are from Ensembl.

## Sheet: 6-5
Table S5. Chicken macrochromosomal and microchromosomal genes assorted into GO:0003774 and their chromosome locations and GC-contents.
Macrochromosomal genes					Microchromosomal genes
Gene ID	Gene name	Gene description	Chr location	GC content (%)	Gene ID	Gene name	Gene description	Chr location	GC content (%)
ENSGALG00000012201	DNAL4	dynein light chain 4, axonemal [Source:RefSeq peptide;Acc:NP_001006242]	1	50.13	ENSGALG00000004624	MYO5A_CHICK	Myosin-Va [Source:UniProtKB/Swiss-Prot;Acc:Q02440]	10	41.75
ENSGALG00000015358	Q91377_CHICK	myosin heavy chain 6 [Source:RefSeq peptide;Acc:NP_990097]	1	41.33	ENSGALG00000008095	Q5ZI55_CHICK	kinesin family member 23 [Source:RefSeq peptide;Acc:NP_001025725]	10	42.22
ENSGALG00000005448	MYL3	slow skeletal ventricular myosin alkali light chain 3 [Source:RefSeq peptide;Acc:NP_990490]	2	42.09	ENSGALG00000005241	DYNC1LI2	dynein, cytoplasmic, light intermediate polypeptide 2 [Source:RefSeq peptide;Acc:NP_001025744]	11	38.31
ENSGALG00000011491	DC1L1_CHICK	Cytoplasmic dynein 1 light intermediate chain 1 [Source:UniProtKB/Swiss-Prot;Acc:Q90828]	2	40.38	ENSGALG00000003231	F1NLI8_CHICK	kinesin family member 20A [Source:RefSeq peptide;Acc:NP_001012801]	13	43.7
ENSGALG00000014854	MLRN_CHICK	Myosin regulatory light chain 2, smooth muscle minor isoform [Source:UniProtKB/Swiss-Prot;Acc:P24032]	2	42.51	ENSGALG00000006860	F1NIP3_CHICK	kinesin family member 3A [Source:RefSeq peptide;Acc:NP_001025793]	13	42.79
ENSGALG00000015898	MYO6	myosin VI [Source:RefSeq peptide;Acc:NP_990066]	3	37.42	ENSGALG00000006520	MYH11_CHICK	Myosin-11 [Source:UniProtKB/Swiss-Prot;Acc:P10587]	14	38.83
ENSGALG00000004195	F1P1M8_CHICK	kinesin family member 4A [Source:RefSeq peptide;Acc:NP_990306]	4	43.94	ENSGALG00000004582	MYL2	myosin, light chain 2, regulatory, cardiac, slow [Source:HGNC Symbol;Acc:7583]	15	53.48
ENSGALG00000011528		Uncharacterized protein [Source:UniProtKB/TrEMBL;Acc:E1BZD8]	5	37.76	ENSGALG00000007153		Uncharacterized protein [Source:UniProtKB/TrEMBL;Acc:Q5F412]	15	51.72
ENSGALG00000006790	F1NXA1_CHICK	hypothetical protein LOC423809 [Source:RefSeq peptide;Acc:NP_001026401]	6	38.05	ENSGALG00000001183	Q789A6_CHICK	myosin, heavy polypeptide 10, non-muscle [Source:RefSeq peptide;Acc:NP_990805]	18	42.82
ENSGALG00000002907	MLE1_CHICK	Myosin light chain 1, skeletal muscle isoform [Source:UniProtKB/Swiss-Prot;Acc:P02604]	7	43.8	ENSGALG00000023705		Uncharacterized protein [Source:UniProtKB/TrEMBL;Acc:F1ND26]	18	42.33
ENSGALG00000014737	F1NAZ3_CHICK	kinesin heavy chain member 2A [Source:RefSeq peptide;Acc:NP_001034401]	Z	37.45	ENSGALG00000023800	Q90900_CHICK	myosin, heavy chain 1, skeletal muscle, adult [Source:RefSeq peptide;Acc:NP_989559]	18	40.89
					ENSGALG00000023867	MYH1	muscle embryonic myosin heavy chain 3 [Source:RefSeq peptide;Acc:NP_001013414]	18	42.4
					ENSGALG00000023884		Uncharacterized protein [Source:UniProtKB/TrEMBL;Acc:F1NZF5]	18	40.14
					ENSGALG00000001793	A4UNW1_CHICK	Uncharacterized protein [Source:UniProtKB/TrEMBL;Acc:F1NGQ7]	19	41.51
					ENSGALG00000002709	MYO1C	myosin IC [Source:RefSeq peptide;Acc:NP_001006220]	19	43.54
					ENSGALG00000013781	Q90WH5_CHICK	myosin, heavy chain 7, cardiac muscle, beta [Source:RefSeq peptide;Acc:NP_001001302]	19	50.99
					ENSGALG00000001050	MLRM_CHICK	Myosin regulatory light chain 2, smooth muscle major isoform [Source:UniProtKB/Swiss-Prot;Acc:P02612]	20	48.09
					ENSGALG00000006604	Q5F423_CHICK	kinesin family member 3B [Source:RefSeq peptide;Acc:NP_001012852]	20	45
					ENSGALG00000000585	MYL4	atrial/embryonic alkali myosin light chain [Source:RefSeq peptide;Acc:NP_990810]	27	56.15
					ENSGALG00000000878	KI18B_CHICK	Kinesin-like protein KIF18B [Source:UniProtKB/Swiss-Prot;Acc:Q5ZLK6]	27	59.49
The informations are from Ensembl.

## Sheet: 6-6
Table S6. Chicken macrochromosomal and microchromosomal genes assorted into GO:0004871 and their chromosome locations and GC-contents.
Macrochromosomal genes					Microchromosomal genes
Gene ID	Gene name	Gene description	Chr location	GC content (%)	Gene ID	Gene name	Gene description	Chr location	GC content (%)
ENSGALG00000000839	WNT11_CHICK	Protein Wnt-11 [Source:UniProtKB/Swiss-Prot;Acc:P49339]	1	45.86	ENSGALG00000002639	Q6DMS2_CHICK	transient receptor potential cation channel, subfamily C, member 1 [Source:RefSeq peptide;Acc:NP_001004409]	9	36.31
ENSGALG00000006335	Q90WJ4_CHICK	IL-2 alpha receptor [Source:RefSeq peptide;Acc:NP_989927]	1	41.75	ENSGALG00000005256	EPHA4_CHICK	Ephrin type-A receptor 4 [Source:UniProtKB/Swiss-Prot;Acc:Q07496]	9	44.73
ENSGALG00000007910	SMO	smoothened, frizzled family receptor [Source:HGNC Symbol;Acc:11119]	1	57.62	ENSGALG00000005521	PER2	period homolog 2 [Source:RefSeq peptide;Acc:NP_989593]	9	38.26
ENSGALG00000008382	GNAI1	guanine nucleotide binding protein (G protein), alpha inhibiting activity polypeptide 1 [Source:RefSeq peptide;Acc:NP_990734]	1	36.24	ENSGALG00000006547	Q4ADW2_CHICK	endothelial protein C receptor [Source:RefSeq peptide;Acc:NP_001029992]	9	63.96
ENSGALG00000008612	MAPK11	mitogen-activated protein kinase 11 [Source:RefSeq peptide;Acc:NP_001006227]	1	39.19	ENSGALG00000007485	TFRC	transferrin receptor (p90, CD71) [Source:RefSeq peptide;Acc:NP_990587]	9	48.18
ENSGALG00000008987	F1NQY1_CHICK	Protein Wnt [Source:UniProtKB/TrEMBL;Acc:F1NID4]	1	46.67	ENSGALG00000007681	F1NU82_CHICK	Uncharacterized protein [Source:UniProtKB/TrEMBL;Acc:F1NU82]	9	39.94
ENSGALG00000009367	F1P0L6_CHICK	Protein Wnt [Source:UniProtKB/TrEMBL;Acc:F1P0L6]	1	50.52	ENSGALG00000007899	F1NJ26_CHICK	nicotinic acetylcholine receptor delta polypeptide [Source:RefSeq peptide;Acc:NP_001026488]	9	58.68
ENSGALG00000009390	F1P040_CHICK	met proto-oncogene (hepatocyte growth factor receptor) [Source:RefSeq peptide;Acc:NP_990543]	1	40.1	ENSGALG00000007906	F1NJ22_CHICK	cholinergic receptor, nicotinic, gamma polypeptide [Source:RefSeq peptide;Acc:NP_001026739]	9	57.98
ENSGALG00000009497	F1NV74_CHICK	arginine vasopressin receptor 2 [Source:RefSeq peptide;Acc:NP_001026650]	1	36.34	ENSGALG00000008537	EPHB3	EPH receptor B3 [Source:HGNC Symbol;Acc:3394]	9	58.85
ENSGALG00000010253	ZDHHC17	huntingtin interacting protein 14 [Source:RefSeq peptide;Acc:NP_001025916]	1	37.93	ENSGALG00000009187	F1NHP6_CHICK	growth hormone secretagogue receptor [Source:RefSeq peptide;Acc:NP_989725]	9	51.48
ENSGALG00000011327	E1BZA2_CHICK	nuclear receptor subfamily 2, group C, member 1 [Source:RefSeq peptide;Acc:NP_989455]	1	41.91	ENSGALG00000010337	GP149_CHICK	Probable G-protein coupled receptor 149 [Source:UniProtKB/Swiss-Prot;Acc:Q9DDD1]	9	43.33
ENSGALG00000011594	E1C212_CHICK	nuclear receptor subfamily 1, group H, member 4 [Source:RefSeq peptide;Acc:NP_989444]	1	38.74	ENSGALG00000010357	P2RY1_CHICK	P2Y purinoceptor 1 [Source:UniProtKB/Swiss-Prot;Acc:P34996]	9	59.7
ENSGALG00000012457	Q4ZJF2_CHICK	somatostatin receptor 3 [Source:RefSeq peptide;Acc:NP_001019754]	1	48.76	ENSGALG00000024000	AGTR1_CHICK	Type-1 angiotensin II receptor [Source:UniProtKB/Swiss-Prot;Acc:P79785]	9	37.43
ENSGALG00000012550	HMOX1	heme oxygenase (decycling) 1 [Source:RefSeq peptide;Acc:NP_990675]	1	49.41	ENSGALG00000001774	NEO1	neogenin 1 [Source:HGNC Symbol;Acc:7754]	10	42.84
ENSGALG00000012638	CRY1	cryptochrome 1 (photolyase-like) [Source:RefSeq peptide;Acc:NP_989576]	1	40.05	ENSGALG00000002093	F1P0M4_CHICK	nuclear receptor subfamily 2, group E, member 3 [Source:RefSeq peptide;Acc:NP_989925]	10	61.8
ENSGALG00000012894	ACM2_CHICK	Muscarinic acetylcholine receptor M2 [Source:UniProtKB/Swiss-Prot;Acc:P30372]	1	46.54	ENSGALG00000002566	F1NHZ3_CHICK	chick olfactory receptor 7 [Source:RefSeq peptide;Acc:NP_001025563]	10	44.14
ENSGALG00000012998	F1NMK4_CHICK	wingless-type MMTV integration site family, member 5B [Source:RefSeq peptide;Acc:NP_001032346]	1	50.36	ENSGALG00000003005	F1NWX4_CHICK	cholinergic receptor, nicotinic, beta polypeptide 4 [Source:RefSeq peptide;Acc:NP_990150]	10	39.86
ENSGALG00000013000	Q5ZMH3_CHICK	adiponectin receptor 2 [Source:RefSeq peptide;Acc:NP_001007855]	1	43.16	ENSGALG00000003021	F1NIT6_CHICK	cholinergic receptor, nicotinic, alpha polypeptide 5 [Source:RefSeq peptide;Acc:NP_989746]	10	40.02
ENSGALG00000013218	F1NMA7_CHICK	complement component 3a receptor 1 [Source:RefSeq peptide;Acc:NP_001025940]	1	39.76	ENSGALG00000004690	MK06_CHICK	Mitogen-activated protein kinase 6 [Source:UniProtKB/Swiss-Prot;Acc:Q5F3W3]	10	44.52
ENSGALG00000014096	ARNTL2	aryl hydrocarbon receptor nuclear translocator-like 2 [Source:RefSeq peptide;Acc:NP_989464]	1	37.69	ENSGALG00000007000	NR2F2	nuclear receptor subfamily 2, group F, member 2 [Source:RefSeq peptide;Acc:NP_989752]	10	51.65
ENSGALG00000014235	WNT7B_CHICK	Protein Wnt-7b [Source:UniProtKB/Swiss-Prot;Acc:Q3L254]	1	41.59	ENSGALG00000007039	F1NG99_CHICK	insulin-like growth factor 1 receptor [Source:RefSeq peptide;Acc:NP_990363]	10	45.37
ENSGALG00000014256	Q90887_CHICK	Uncharacterized protein [Source:UniProtKB/TrEMBL;Acc:F1NIU5]	1	44.06	ENSGALG00000019735	F1NBS3_CHICK	Uncharacterized protein [Source:UniProtKB/TrEMBL;Acc:F1NBS3]	10	43.93
ENSGALG00000014407	F1NHH3_CHICK	Uncharacterized protein [Source:UniProtKB/TrEMBL;Acc:F1NHH3]	1	42.85	ENSGALG00000020923	Q5EFE0_CHICK	gonadotropin-releasing hormone receptor [Source:RefSeq peptide;Acc:NP_001012627]	10	67.56
ENSGALG00000014687	EPHA1	ephrin receptor EphA1 [Source:RefSeq peptide;Acc:NP_989691]	1	43.2	ENSGALG00000021020	F1NN71_CHICK	gonadotropin-releasing hormone receptor [Source:RefSeq peptide;Acc:NP_989984]	10	55.32
ENSGALG00000014722		Uncharacterized protein [Source:UniProtKB/TrEMBL;Acc:F1N930]	1	40.06	ENSGALG00000000774	Q2F9A5_CHICK	hypothetical protein LOC415623 [Source:RefSeq peptide;Acc:NP_001025729]	11	59.82
ENSGALG00000014749	EPHB6	EPH receptor B6 [Source:RefSeq peptide;Acc:NP_001004387]	1	40.75	ENSGALG00000005708	E1BS38_CHICK	hypothetical protein LOC415820 [Source:RefSeq peptide;Acc:NP_001025747]	11	44.37
ENSGALG00000014890	Q5ZJG1_CHICK	hypothetical protein LOC418325 [Source:RefSeq peptide;Acc:NP_001025950]	1	44.66	ENSGALG00000003138	F1NA46_CHICK	oxytocin receptor [Source:RefSeq peptide;Acc:NP_001026740]	12	61.97
ENSGALG00000015191	CD200R1	CD200 receptor 1 [Source:RefSeq peptide;Acc:NP_001025953]	1	45.41	ENSGALG00000003806	F1NLM4_CHICK	ras homolog gene family, member A [Source:RefSeq peptide;Acc:NP_990035]	12	45.6
ENSGALG00000015403	EPHA3	EPH receptor A3 [Source:RefSeq peptide;Acc:NP_990761]	1	38.85	ENSGALG00000004930	F1NEN2_CHICK	Uncharacterized protein [Source:UniProtKB/TrEMBL;Acc:F1NEN2]	12	40.5
ENSGALG00000015418	EPHA6	EPH receptor A6 [Source:HGNC Symbol;Acc:19296]	1	37.36	ENSGALG00000004974	Q9I878_CHICK	peroxisome proliferative activated receptor gamma [Source:RefSeq peptide;Acc:NP_001001460]	12	34.4
ENSGALG00000015938	IFNAR2	interferon (alpha, beta and omega) receptor 2 [Source:RefSeq peptide;Acc:NP_990189]	1	42.32	ENSGALG00000005123	F1NWN0_CHICK	wingless-type MMTV integration site family, member 7A [Source:RefSeq peptide;Acc:NP_989623]	12	43.36
ENSGALG00000015941	Q2PBB8_CHICK	interleukin 10 receptor, beta [Source:RefSeq peptide;Acc:NP_990188]	1	42.39	ENSGALG00000005410	F1NX78_CHICK	wingless-type MMTV integration site family, member 5A [Source:RefSeq peptide;Acc:NP_990218]	12	49.93
ENSGALG00000015942	IFNAR1	interferon (alpha, beta and omega) receptor 1 [Source:RefSeq peptide;Acc:NP_990190]	1	40.77	ENSGALG00000005499	IL17RD	interleukin 17 receptor D [Source:RefSeq peptide;Acc:NP_989846]	12	39.22
ENSGALG00000015972	IFNGR2	interferon gamma receptor 2 (interferon gamma transducer 1) [Source:RefSeq peptide;Acc:NP_001008676]	1	45.15	ENSGALG00000008294	Q9DEX2_CHICK	Uncharacterized protein [Source:UniProtKB/TrEMBL;Acc:F1NZV1]	12	44.75
ENSGALG00000016042	CHAF1B	chromatin assembly factor 1, subunit B (p60) [Source:RefSeq peptide;Acc:NP_001008677]	1	40.25	ENSGALG00000008519	F1P0B9_CHICK	Uncharacterized protein [Source:UniProtKB/TrEMBL;Acc:F1P0B9]	12	35.45
ENSGALG00000016227	F1NIY5_CHICK	Uncharacterized protein [Source:UniProtKB/TrEMBL;Acc:F1NIY5]	1	33.77	ENSGALG00000000760	PCDHAC2	protocadherin alpha subfamily C, 2 [Source:HGNC Symbol;Acc:8677]	13	42.04
ENSGALG00000016241	ATP6AP2	ATPase, H+ transporting, lysosomal accessory protein 2 [Source:RefSeq peptide;Acc:NP_001025972]	1	42.64	ENSGALG00000001383	Q5MQR1_CHICK	Uncharacterized protein [Source:UniProtKB/TrEMBL;Acc:F1NJL4]	13	41.59
ENSGALG00000016287	NR0B1	adrenal hyoplasia protein DAX1 [Source:RefSeq peptide;Acc:NP_989924]	1	49.88	ENSGALG00000001690	F1NB54_CHICK	Uncharacterized protein [Source:UniProtKB/TrEMBL;Acc:F1NB54]	13	37.03
ENSGALG00000016550	F1NHS9_CHICK	gastrin-releasing peptide receptor [Source:RefSeq peptide;Acc:NP_989738]	1	42.33	ENSGALG00000001695	GBRA6_CHICK	Gamma-aminobutyric acid receptor subunit alpha-6 [Source:UniProtKB/Swiss-Prot;Acc:Q90845]	13	37.74
ENSGALG00000016590	TLR7	toll-like receptor 7 [Source:RefSeq peptide;Acc:NP_001011688]	1	38.55	ENSGALG00000001698	GBRA1_CHICK	Gamma-aminobutyric acid receptor subunit alpha-1 [Source:UniProtKB/Swiss-Prot;Acc:P19150]	13	37.51
ENSGALG00000016687	P2RY8_CHICK	P2Y purinoceptor 8 [Source:UniProtKB/Swiss-Prot;Acc:Q5ZI82]	1	39.76	ENSGALG00000001706	F1NVG2_CHICK	gamma-aminobutyric acid (GABA) A receptor, gamma 2 [Source:RefSeq peptide;Acc:NP_990676]	13	37.06
ENSGALG00000016745	GBRB3_CHICK	Gamma-aminobutyric acid receptor subunit beta-3 [Source:UniProtKB/Swiss-Prot;Acc:P19019]	1	39.06	ENSGALG00000003270	F1NR31_CHICK	Dopamine D1A receptorUncharacterized protein [Source:UniProtKB/TrEMBL;Acc:B8YLW8]	13	47.76
ENSGALG00000016774	NPAS2	neuronal PAS domain protein 2 [Source:RefSeq peptide;Acc:NP_001025713]	1	44.34	ENSGALG00000004040	MFAP3	microfibrillar-associated protein 3 [Source:RefSeq peptide;Acc:NP_001012802]	13	42.9
ENSGALG00000016783	IL1R1	interleukin 1 receptor, type I [Source:RefSeq peptide;Acc:NP_990816]	1	37.32	ENSGALG00000004083	Q90855_CHICK	glutamate receptor, ionotropic, AMPA 1 [Source:RefSeq peptide;Acc:NP_001001774]	13	44.27
ENSGALG00000016785	IL1RL1	interleukin 1 receptor-like 1 isoform L [Source:RefSeq peptide;Acc:NP_989606]	1	39.46	ENSGALG00000006084	Q564K5_CHICK	wingless-type MMTV integration site family, member 8A [Source:RefSeq peptide;Acc:NP_990862]	13	52.09
ENSGALG00000016809	Q5EFZ7_CHICK	ectodysplasin A receptor [Source:RefSeq peptide;Acc:NP_001012629]	1	40.7	ENSGALG00000007394	F1N9Z5_CHICK	glucocorticoid receptor [Source:RefSeq peptide;Acc:NP_001032915]	13	46.1
ENSGALG00000016912	Q8JHV4_CHICK	Uncharacterized protein [Source:UniProtKB/TrEMBL;Acc:F1NAJ4]	1	41.51	ENSGALG00000013761	MK09_CHICK	Mitogen-activated protein kinase 9 [Source:UniProtKB/Swiss-Prot;Acc:P79996]	13	39.98
ENSGALG00000017091	F1NEI7_CHICK	fms-related tyrosine kinase 1 (vascular endothelial growth factor/vascular permeability factor receptor) [Source:RefSeq peptide;Acc:NP_989583]	1	42.7	ENSGALG00000021235	F1NLN0_CHICK	NPY receptor Y6 [Source:RefSeq peptide;Acc:NP_001038152]	13	39.91
ENSGALG00000017119	A1XGV6_CHICK	Uncharacterized protein [Source:UniProtKB/TrEMBL;Acc:F1P173]	1	37	ENSGALG00000021303	Q30D05_CHICK	neuropeptide Y7 receptor [Source:RefSeq peptide;Acc:NP_001032913]	13	52.59
ENSGALG00000017178	GRIA4	glutamate receptor, ionotrophic, AMPA 4 [Source:RefSeq peptide;Acc:NP_990545]	1	38.59	ENSGALG00000024171	F1NUQ9_CHICK	Uncharacterized protein [Source:UniProtKB/TrEMBL;Acc:F1NUQ9]	13	58.45
ENSGALG00000017195	PRGR_CHICK	Progesterone receptor [Source:UniProtKB/Swiss-Prot;Acc:P07812]	1	38.32	ENSGALG00000024400		Uncharacterized protein [Source:UniProtKB/TrEMBL;Acc:E1BVE2]	13	49.61
ENSGALG00000017218	MED17	cofactor required for Sp1 transcriptional activation, subunit 6, 77kDa [Source:RefSeq peptide;Acc:NP_001006280]	1	43.24	ENSGALG00000024401		Uncharacterized protein [Source:UniProtKB/TrEMBL;Acc:F1NTR8]	13	51.97
ENSGALG00000017228	MTR1B_CHICK	Melatonin receptor type 1B [Source:UniProtKB/Swiss-Prot;Acc:P51050]	1	40.34	ENSGALG00000005258	Q58G83_CHICK	somatostatin receptor 5 [Source:RefSeq peptide;Acc:NP_001020005]	14	46.09
ENSGALG00000017238	Q8QH06_CHICK	glutamate receptor, metabotropic 5 [Source:RefSeq peptide;Acc:NP_989469]	1	37.79	ENSGALG00000007089	F1N840_CHICK	ER lumen protein retaining receptor [Source:UniProtKB/TrEMBL;Acc:F1N840]	14	44.19
ENSGALG00000017242	FZD4_CHICK	Frizzled-4 [Source:UniProtKB/Swiss-Prot;Acc:Q9IA05]	1	50.27	ENSGALG00000007480	AXIN1	axin 1 [Source:RefSeq peptide;Acc:NP_990275]	14	48.96
ENSGALG00000017327	P2RY3_CHICK	P2Y purinoceptor 3 [Source:UniProtKB/Swiss-Prot;Acc:Q98907]	1	58.81	ENSGALG00000007504	RGS11	regulator of G-protein signaling 11 [Source:HGNC Symbol;Acc:9993]	14	65.69
ENSGALG00000017340	F1NP96_CHICK	cholecystokinin receptor [Source:RefSeq peptide;Acc:NP_001001742]	1	71.06	ENSGALG00000001501	Q8UWG6_CHICK	mitogen-activated protein kinase 1 [Source:RefSeq peptide;Acc:NP_989481]	15	38.39
ENSGALG00000017343	FOLR1	folate receptor 1 (adult) [Source:RefSeq peptide;Acc:NP_990165]	1	54.27	ENSGALG00000002652	FZD10	frizzled homolog 10 [Source:RefSeq peptide;Acc:NP_989429]	15	48.98
ENSGALG00000017348	Q9YH55_CHICK	olfactory receptor, family 51, subfamily M, member 1 [Source:RefSeq peptide;Acc:NP_001008754]	1	53.54	ENSGALG00000003901	E1C650_CHICK	purinergic receptor P2X, ligand-gated ion channel, 4 [Source:RefSeq peptide;Acc:NP_989622]	15	51.54
ENSGALG00000019231	MOR1A_CHICK	Cell surface glycoprotein CD200 receptor 1-A [Source:UniProtKB/Swiss-Prot;Acc:Q2YHT7]	1	39.44	ENSGALG00000005152	TRPV4	transient receptor potential cation channel, subfamily V, member 4 [Source:RefSeq peptide;Acc:NP_990023]	15	58.23
ENSGALG00000019322	TNFRSF13C	tumor necrosis factor receptor superfamily, member 13c [Source:RefSeq peptide;Acc:NP_001032917]	1	60.07	ENSGALG00000001080	NR5A1	nuclear receptor subfamily 5, group A, member 1 [Source:RefSeq peptide;Acc:NP_990408]	17	61
ENSGALG00000022710	Q2AB82_CHICK	Taste receptor type 2 [Source:UniProtKB/TrEMBL;Acc:Q2AB82]	1	37.18	ENSGALG00000002515	NOE1_CHICK	Noelin [Source:UniProtKB/Swiss-Prot;Acc:Q9IAK4]	17	52.16
ENSGALG00000022908			1	40.75	ENSGALG00000002659	WDR5	WD repeat domain 5 [Source:RefSeq peptide;Acc:NP_001006198]	17	43.27
ENSGALG00000022985	F1NRA6_CHICK	peroxisome proliferative activated receptor, alpha [Source:RefSeq peptide;Acc:NP_001001464]	1	37.62	ENSGALG00000007001	C4PCF3_CHICK	toll-like receptor 4 [Source:RefSeq peptide;Acc:NP_001025864]	17	45.53
ENSGALG00000005212	Q1PCF1_CHICK	growth hormone releasing hormone receptor [Source:RefSeq peptide;Acc:NP_001032923]	2	38.53	ENSGALG00000008881	RGS3	regulator of G-protein signalling 3 RGS3L isoform [Source:RefSeq peptide;Acc:NP_989790]	17	52.45
ENSGALG00000005259	F1P200_CHICK	Uncharacterized protein [Source:UniProtKB/TrEMBL;Acc:F1P200]	2	42.57	ENSGALG00000008898	Q6R6I2_CHICK	glutamate receptor, ionotropic, N-methyl D-aspartate 1 [Source:RefSeq peptide;Acc:NP_996862]	17	52.81
ENSGALG00000005396	WNT3A_CHICK	Protein Wnt-3a [Source:UniProtKB/Swiss-Prot;Acc:Q2LMP1]	2	45.08	ENSGALG00000001802	JMJD6	phosphatidylserine receptor [Source:RefSeq peptide;Acc:NP_001025874]	18	48.49
ENSGALG00000005401	F1NX87_CHICK	wingless-type MMTV integration site family, member 9A [Source:RefSeq peptide;Acc:NP_990312]	2	47.79	ENSGALG00000004021	AXIN2	axin 2 (conductin, axil) [Source:RefSeq peptide;Acc:NP_989822]	18	49.95
ENSGALG00000005657	F1NGG4_CHICK	corticotropin releasing hormone receptor 2 [Source:RefSeq peptide;Acc:NP_989785]	2	42.93	ENSGALG00000004418	Q98SJ0_CHICK	somatostatin receptor 2 [Source:RefSeq peptide;Acc:NP_001025516]	18	56.27
ENSGALG00000005947	MYD88	myeloid differentiation primary response gene (88) [Source:RefSeq peptide;Acc:NP_001026133]	2	47.42	ENSGALG00000008016	A3R0S3_CHICK	growth factor receptor-bound protein 2 [Source:RefSeq peptide;Acc:NP_989742]	18	39.72
ENSGALG00000006158	ACVR2B	activin A receptor, type IIB [Source:RefSeq peptide;Acc:NP_989648]	2	46	ENSGALG00000001573	Q8AWC0_CHICK	purinergic receptor P2X1 [Source:RefSeq peptide;Acc:NP_989850]	19	52.93
ENSGALG00000006400	LMBR1	limb region 1 protein [Source:RefSeq peptide;Acc:NP_989503]	2	37.01	ENSGALG00000004613	Q9IAD2_CHICK	ATP-gated ion channel receptor P2X8 [Source:RefSeq peptide;Acc:NP_990079]	19	45.83
ENSGALG00000006575	Q56IA1_CHICK	vasoactive intestinal peptide receptor 2 [Source:RefSeq peptide;Acc:NP_001014970]	2	37.24	ENSGALG00000004649	TRPV1	transient receptor potential cation channel, subfamily V, member 1 [Source:RefSeq peptide;Acc:NP_989903]	19	39.81
ENSGALG00000007140	NRP1	neuropilin 1 [Source:RefSeq peptide;Acc:NP_990113]	2	41.06	ENSGALG00000004924	OPN1LW	pinopsin [Source:RefSeq peptide;Acc:NP_990740]	19	56.37
ENSGALG00000007145	F1N8N7_CHICK	integrin, beta 1 (fibronectin receptor, beta polypeptide, antigen CD29 includes MDF2, MSK12) [Source:RefSeq peptide;Acc:NP_001034343]	2	40.87	ENSGALG00000014182	Q8JHF7_CHICK	adenosine receptor 2b [Source:RefSeq peptide;Acc:NP_990418]	19	54.81
ENSGALG00000008747	F1NSA4_CHICK	integrin, alpha 8 [Source:RefSeq peptide;Acc:NP_990619]	2	39.44	ENSGALG00000004285	F1NZ15_CHICK	hepatocyte nuclear factor 4 alpha [Source:RefSeq peptide;Acc:NP_001026026]	20	52.97
ENSGALG00000009064	FZD1	frizzled homolog 1 [Source:RefSeq peptide;Acc:NP_001025508]	2	63.84	ENSGALG00000006106	TNFRSF6B	tumor necrosis factor receptor superfamily, member 6b, decoy [Source:HGNC Symbol;Acc:11921]	20	58.5
ENSGALG00000010836	AHR	aryl hydrocarbon receptor [Source:RefSeq peptide;Acc:NP_989449]	2	35.81	ENSGALG00000007015	CD40	CD40 antigen [Source:RefSeq peptide;Acc:NP_989996]	20	64.24
ENSGALG00000010840	SNX13	sorting nexin 13 [Source:HGNC Symbol;Acc:21335]	2	36.24	ENSGALG00000007509			20	41.08
ENSGALG00000011291	E1BRD5_CHICK	nuclear receptor subfamily 1, group D, member 2 [Source:RefSeq peptide;Acc:NP_990536]	2	42.91	ENSGALG00000001172	GLRK_CHICK	Probable glutamate receptor [Source:UniProtKB/Swiss-Prot;Acc:P19439]	21	41.31
ENSGALG00000011294	THB_CHICK	Thyroid hormone receptor beta [Source:UniProtKB/Swiss-Prot;Acc:P68306]	2	40.68	ENSGALG00000001334	GNB1	guanine nucleotide binding protein (G protein), beta polypeptide 1 [Source:RefSeq peptide;Acc:NP_001012853]	21	38.85
ENSGALG00000011298	RARB_CHICK	Retinoic acid receptor beta [Source:UniProtKB/Swiss-Prot;Acc:P22448]	2	41.16	ENSGALG00000001600	Q5F487_CHICK	dishevelled 1 [Source:RefSeq peptide;Acc:NP_001026044]	21	46.86
ENSGALG00000011442	TGFR2_CHICK	TGF-beta receptor type-2 [Source:UniProtKB/Swiss-Prot;Acc:Q90999]	2	41.88	ENSGALG00000001882	TNFRSF18	tumor necrosis factor receptor superfamily, member 18 [Source:RefSeq peptide;Acc:NP_001026045]	21	43.33
ENSGALG00000011732	F1NPK9_CHICK	chemokine (C-C motif) receptor 5 [Source:RefSeq peptide;Acc:NP_001039299]	2	41.6	ENSGALG00000002041	AGRN	agrin [Source:RefSeq peptide;Acc:NP_990858]	21	55.62
ENSGALG00000011733	F1NPK8_CHICK	chemokine (C-C motif) receptor 2 [Source:RefSeq peptide;Acc:NP_001039300]	2	40.66	ENSGALG00000004419	TNFRSF1B	tumor necrosis factor receptor superfamily, member 1B [Source:RefSeq peptide;Acc:NP_989770]	21	42.32
ENSGALG00000011734	F1NPK7_CHICK	Uncharacterized protein [Source:UniProtKB/TrEMBL;Acc:F1NPK7]	2	48.68	ENSGALG00000004426	Q800I0_CHICK	tumor necrosis factor receptor superfamily, member 8 [Source:RefSeq peptide;Acc:NP_989775]	21	46.51
ENSGALG00000011735	XCR1	XC chemokine receptor 1 [Source:RefSeq peptide;Acc:NP_001039303]	2	42.76	ENSGALG00000004741	EPHB2	EPH receptor B2 [Source:RefSeq peptide;Acc:NP_996834]	21	50.92
ENSGALG00000011808	F1NMB1_CHICK	chemokine (C-C motif) receptor 9 [Source:RefSeq peptide;Acc:NP_001039305]	2	52.13	ENSGALG00000004790	WNT4_CHICK	Protein Wnt-4 [Source:UniProtKB/Swiss-Prot;Acc:P49337]	21	56.47
ENSGALG00000011954	F1NIF5_CHICK	chemokine (C-C motif) receptor 8 [Source:RefSeq peptide;Acc:NP_001026162]	2	47.98	ENSGALG00000000452	RHOBTB2	Rho-related BTB domain containing 2 [Source:RefSeq peptide;Acc:NP_989446]	22	56.75
ENSGALG00000012238	F1NI94_CHICK	integrin, alpha 9 [Source:RefSeq peptide;Acc:NP_001012876]	2	40.36	ENSGALG00000001795	GFRA2	GDNF family receptor alpha 2 [Source:RefSeq peptide;Acc:NP_990432]	22	55.23
ENSGALG00000012363	EGFR_CHICK	Epidermal growth factor receptor [Source:UniProtKB/Swiss-Prot;Acc:P13387]	2	40.3	ENSGALG00000001838	XPO7	exportin 7 [Source:RefSeq peptide;Acc:NP_001012960]	22	50.38
ENSGALG00000012617	Q06900_CHICK	transforming growth factor, beta receptor I (activin A receptor type II-like kinase, 53kDa) [Source:RefSeq peptide;Acc:NP_989577]	2	38.93	ENSGALG00000000887	NR0B2	nuclear receptor subfamily 0, group B, member 2 [Source:HGNC Symbol;Acc:7961]	23	51.08
ENSGALG00000012827	RIPK1	receptor (TNFRSF)-interacting serine-threonine kinase 1 [Source:RefSeq peptide;Acc:NP_989733]	2	41.54	ENSGALG00000001443	PTPRU	protein tyrosine phosphatase, receptor type, U [Source:RefSeq peptide;Acc:NP_989823]	23	55.1
ENSGALG00000012907	F1NQE8_CHICK	melanocortin 4 receptor [Source:RefSeq peptide;Acc:NP_001026685]	2	45.78	ENSGALG00000003272	KHDRBS1	KH domain containing, RNA binding, signal transduction associated 1 [Source:RefSeq peptide;Acc:NP_989561]	23	48.59
ENSGALG00000013100	GRB10	growth factor receptor-bound protein 10 [Source:RefSeq peptide;Acc:NP_001034371]	2	42.42	ENSGALG00000001077	Q4U127_CHICK	toll-interleukin 1 receptor (TIR) domain containing adaptor protein [Source:RefSeq peptide;Acc:NP_001020000]	24	57.59
ENSGALG00000013890	F1NHY9_CHICK	melanocortin 5-receptor [Source:RefSeq peptide;Acc:NP_001026186]	2	41.96	ENSGALG00000006598	SORL1	sortilin-related receptor, L(DLR class) A repeats containing [Source:HGNC Symbol;Acc:11185]	24	52.51
ENSGALG00000013891	F1NYT0_CHICK	melanocortin 2 receptor [Source:RefSeq peptide;Acc:NP_001026686]	2	42.92	ENSGALG00000006767	UBE4A	Cas-Br-M (murine) ecotropic retroviral transforming sequence [Source:RefSeq peptide;Acc:NP_989539]	24	49.79
ENSGALG00000015270	RGS20_CHICK	Regulator of G-protein signaling 20 [Source:UniProtKB/Swiss-Prot;Acc:Q9PWA1]	2	41.02	ENSGALG00000007416	CD3E	CD3E antigen, epsilon polypeptide (TiT3 complex) [Source:RefSeq peptide;Acc:NP_996787]	24	47.78
ENSGALG00000015607	NCOA2	nuclear receptor coactivator 2 [Source:HGNC Symbol;Acc:7669]	2	39.64	ENSGALG00000007418	CD3D	CD3D antigen, delta polypeptide (TiT3 complex) [Source:RefSeq peptide;Acc:NP_990843]	24	52.35
ENSGALG00000016069	FZD6	frizzled family receptor 6 [Source:HGNC Symbol;Acc:4044]	2	41.52	ENSGALG00000024075	Q2UXM9_CHICK	interleukin 10 receptor, alpha [Source:RefSeq peptide;Acc:NP_001034686]	24	60.86
ENSGALG00000016101	F1NC13_CHICK	thyrotropin-releasing hormone receptor [Source:RefSeq peptide;Acc:NP_990261]	2	38.06	ENSGALG00000000751	Q98SN3_CHICK	Aryl hydrocarbon receptor nuclear translocator [Source:UniProtKB/TrEMBL;Acc:Q98SN3]	25	54.96
ENSGALG00000016114	TNFRSF11B	tumor necrosis factor receptor superfamily, member 11b (osteoprotegerin) [Source:RefSeq peptide;Acc:NP_001028813]	2	40.13	ENSGALG00000013253	Q9YI41_CHICK	Insulin receptor related tyrosine kinase [Source:UniProtKB/TrEMBL;Acc:Q9YI41]	25	61.31
ENSGALG00000007845	REL	v-rel reticuloendotheliosis viral oncogene homolog (avian) [Source:HGNC Symbol;Acc:9954]	3	41.24	ENSGALG00000000094	ADIPOR1	adiponectin receptor 1 [Source:RefSeq peptide;Acc:NP_001026198]	26	56.96
ENSGALG00000008166	TLR15	toll-like receptor 15 [Source:RefSeq peptide;Acc:NP_001032924]	3	43.73	ENSGALG00000000168	AA1R_CHICK	Adenosine receptor A1 [Source:UniProtKB/Swiss-Prot;Acc:P49892]	26	54.4
ENSGALG00000008362	F1NVL8_CHICK	somatostatin receptor 4 [Source:RefSeq peptide;Acc:NP_001026689]	3	65.41	ENSGALG00000001462	F1NSB8_CHICK	adenosine A3 receptor [Source:RefSeq peptide;Acc:NP_989482]	26	47.87
ENSGALG00000008609	PTK7	PTK7 protein tyrosine kinase 7 [Source:RefSeq peptide;Acc:NP_001026206]	3	58.78	ENSGALG00000001532	F1NPH2_CHICK	wingless-type MMTV integration site family, member 2B [Source:RefSeq peptide;Acc:NP_989667]	26	57.36
ENSGALG00000009095	F1NGD6_CHICK	luteinizing hormone/choriogonadotropin receptor [Source:RefSeq peptide;Acc:NP_990267]	3	44.28	ENSGALG00000002588	F1NHW8_CHICK	peroxisome proliferative activated receptor, delta [Source:RefSeq peptide;Acc:NP_990059]	26	52.43
ENSGALG00000009100	F1NGD5_CHICK	follicle stimulating hormone receptor [Source:RefSeq peptide;Acc:NP_990410]	3	40.35	ENSGALG00000002848	OPSG_CHICK	Green-sensitive opsin [Source:UniProtKB/Swiss-Prot;Acc:P28683]	26	53.83
ENSGALG00000009305	LBR	lamin B receptor [Source:RefSeq peptide;Acc:NP_990673]	3	41.74	ENSGALG00000003361	Q2YHU3_CHICK	Uncharacterized protein [Source:UniProtKB/TrEMBL;Acc:E1BV24]	26	42.19
ENSGALG00000009392	TLR5	toll-like receptor 5 [Source:RefSeq peptide;Acc:NP_001019757]	3	39.25	ENSGALG00000019759	MAPK14	mitogen-activated protein kinase 14 [Source:HGNC Symbol;Acc:6876]	26	45.92
ENSGALG00000009645	Q5UKY7_CHICK	estrogen-related receptor gamma [Source:RefSeq peptide;Acc:NP_001007082]	3	39.32	ENSGALG00000023780		Uncharacterized protein [Source:UniProtKB/TrEMBL;Acc:F1P4Q8]	26	44.11
ENSGALG00000009864	Q805B1_CHICK	TNF receptor-associated factor 5 [Source:RefSeq peptide;Acc:NP_989550]	3	43.98	ENSGALG00000023781	Q2YHU4_CHICK	triggering receptor expressed on myeloid cells 2 [Source:RefSeq peptide;Acc:NP_001032921]	26	45.54
ENSGALG00000010005	Q9W7C6_CHICK	endothelial PAS domain protein 1 [Source:RefSeq peptide;Acc:NP_990138]	3	40.28	ENSGALG00000000251	CD79B	hypothetical protein LOC419940 [Source:RefSeq peptide;Acc:NP_001006328]	27	56.13
ENSGALG00000010334	Q2AB81_CHICK	Taste receptor type 2 [Source:UniProtKB/TrEMBL;Acc:Q2AB81]	3	46.58	ENSGALG00000000371	F1NS14_CHICK	corticotropin releasing hormone receptor 1 [Source:RefSeq peptide;Acc:NP_989652]	27	50.32
ENSGALG00000010772	RGS7	regulator of G-protein signaling 7 [Source:HGNC Symbol;Acc:10003]	3	36.9	ENSGALG00000001079	F1NVM5_CHICK	Protein Wnt [Source:UniProtKB/TrEMBL;Acc:F1NAS6]	27	51.29
ENSGALG00000010778	F1NMN4_CHICK	cholinergic receptor, muscarinic 3 [Source:RefSeq peptide;Acc:NP_990730]	3	37.22	ENSGALG00000001097	F1NUM9_CHICK	Protein Wnt [Source:UniProtKB/TrEMBL;Acc:F1NUM9]	27	42.48
ENSGALG00000011621	IGF2R	insulin-like growth factor 2 receptor [Source:RefSeq peptide;Acc:NP_990301]	3	40	ENSGALG00000003267	STAT3	signal transducer and activator of transcription 3 (acute-phase response factor) [Source:HGNC Symbol;Acc:11364]	27	54.32
ENSGALG00000012973	E5L8C9_CHICK	estrogen receptor 1 [Source:RefSeq peptide;Acc:NP_990514]	3	36.13	ENSGALG00000003282	Q9PWP7_CHICK	signal transducer and activator of transcription 5B [Source:RefSeq peptide;Acc:NP_990110]	27	62.7
ENSGALG00000013611	RGS17_CHICK	Regulator of G-protein signaling 17 [Source:UniProtKB/Swiss-Prot;Acc:Q9PWA0]	3	38.17	ENSGALG00000003888	F1NC99_CHICK	Uncharacterized protein [Source:UniProtKB/TrEMBL;Acc:F1NC99]	27	52.71
ENSGALG00000013803	GPR126	G protein-coupled receptor 126 [Source:RefSeq peptide;Acc:NP_001026242]	3	36.88	ENSGALG00000012504	TNR16_CHICK	Tumor necrosis factor receptor superfamily member 16 [Source:UniProtKB/Swiss-Prot;Acc:P18519]	27	57.36
ENSGALG00000014369	EDARADD	ectodysplasin A1 receptor associated death domain protein [Source:RefSeq peptide;Acc:NP_001012405]	3	39.52	ENSGALG00000003579	F1NRT9_CHICK	Tyrosine-protein kinase receptor [Source:UniProtKB/TrEMBL;Acc:F1NJT2]	28	51.21
ENSGALG00000014913	E1C4N9_CHICK	c-ros [Source:RefSeq peptide;Acc:NP_990588]	3	37.92	ENSGALG00000024109	TICAM1	toll-like receptor adaptor molecule 1 [Source:HGNC Symbol;Acc:18348]	28	50.69
ENSGALG00000015593	EPHA7_CHICK	Ephrin type-A receptor 7 [Source:UniProtKB/Swiss-Prot;Acc:O42422]	3	36.38
ENSGALG00000015776	F1NWI6_CHICK	Uncharacterized protein [Source:UniProtKB/TrEMBL;Acc:F1ND90]	3	43.14
ENSGALG00000015778	F1ND89_CHICK	Uncharacterized protein [Source:UniProtKB/TrEMBL;Acc:F1ND89]	3	43.86
ENSGALG00000015789	F1NJC1_CHICK	Uncharacterized protein [Source:UniProtKB/TrEMBL;Acc:F1NJC1]	3	49.23
ENSGALG00000015831	SNX14	sorting nexin 14 [Source:RefSeq peptide;Acc:NP_001034378]	3	38.58
ENSGALG00000015897	IMPG1	interphotoreceptor matrix proteoglycan 1 [Source:RefSeq peptide;Acc:NP_989572]	3	36.99
ENSGALG00000016297	F1NWK9_CHICK	hypocretin (orexin) receptor 2 [Source:RefSeq peptide;Acc:NP_001019755]	3	38.42
ENSGALG00000016617	Q5F393_CHICK	nuclear receptor coactivator 1 [Source:RefSeq peptide;Acc:NP_001012900]	3	50.66
ENSGALG00000016627	FZD3	frizzled family receptor 3 [Source:HGNC Symbol;Acc:4041]	3	44.51
ENSGALG00000004111	Q5ZLH3_CHICK	G protein-coupled receptor 174 [Source:RefSeq peptide;Acc:NP_001008464]	4	52.34
ENSGALG00000004596	F1NK66_CHICK	androgen receptor [Source:RefSeq peptide;Acc:NP_001035179]	4	51.18
ENSGALG00000005638	IL2RG	interleukin 2 receptor, gamma [Source:RefSeq peptide;Acc:NP_989858]	4	62.04
ENSGALG00000006406	Q802E6_CHICK	bombesin-like receptor 3 [Source:RefSeq peptide;Acc:NP_989737]	4	40.75
ENSGALG00000007255	GBRB4_CHICK	Gamma-aminobutyric acid receptor subunit beta-4 [Source:UniProtKB/Swiss-Prot;Acc:P24045]	4	47.28
ENSGALG00000007466	Q8JHV3_CHICK	endothelin receptor B subtype 2 [Source:RefSeq peptide;Acc:NP_989451]	4	48.7
ENSGALG00000008512	GRIA3	glutamate receptor, ionotrophic, AMPA 3 [Source:RefSeq peptide;Acc:NP_990546]	4	41.41
ENSGALG00000009067	F1NEF4_CHICK	Uncharacterized protein [Source:UniProtKB/TrEMBL;Acc:F1NEF4]	4	47.6
ENSGALG00000009237	TLR21_CHICK	Toll-like receptor 2 type-1 [Source:UniProtKB/Swiss-Prot;Acc:Q9DD78]	4	44.97
ENSGALG00000009280	NPY2R_CHICK	Neuropeptide Y receptor type 2 [Source:UniProtKB/Swiss-Prot;Acc:Q9DDN6]	4	48.19
ENSGALG00000009395	F1P037_CHICK	Uncharacterized protein [Source:UniProtKB/TrEMBL;Acc:F1P037]	4	36.36
ENSGALG00000009405	GRIA2	glutamate receptor, ionotropic, AMPA 2 [Source:RefSeq peptide;Acc:NP_001001775]	4	37.54
ENSGALG00000009498	Q8QFM1_CHICK	neuropeptide Y receptor Y1 [Source:RefSeq peptide;Acc:NP_001026706]	4	43.78
ENSGALG00000009499	NPY5R	neuropeptide Y receptor Y5 [Source:RefSeq peptide;Acc:NP_001026301]	4	43.54
ENSGALG00000010013	O73739_CHICK	endothelin receptor type A [Source:RefSeq peptide;Acc:NP_989450]	4	36.3
ENSGALG00000010035	MCR_CHICK	Mineralocorticoid receptor [Source:UniProtKB/Swiss-Prot;Acc:Q8QHI2]	4	40.39
ENSGALG00000010408	F1NA47_CHICK	putative photopigment melanopsin [Source:RefSeq peptide;Acc:NP_989956]	4	39.8
ENSGALG00000011616	F1NVD9_CHICK	G protein-coupled receptor 74 [Source:RefSeq peptide;Acc:NP_001029997]	4	39.79
ENSGALG00000011680	EPHA5	EPH receptor A5 [Source:RefSeq peptide;Acc:NP_990436]	4	43.22
ENSGALG00000011875	TRPC3	transient receptor potential cation channel, subfamily C, member 3 [Source:HGNC Symbol;Acc:12335]	4	40.57
ENSGALG00000012181	F1NEL9_CHICK	Uncharacterized protein [Source:UniProtKB/TrEMBL;Acc:F1NEL9]	4	37.98
ENSGALG00000012216	F1NTD3_CHICK	bone morphogenetic protein receptor, type IB [Source:RefSeq peptide;Acc:NP_990463]	4	38.76
ENSGALG00000012219	UNC5C	unc-5 homolog C [Source:RefSeq peptide;Acc:NP_989782]	4	41.13
ENSGALG00000013468	D6R3D0_CHICK	Uncharacterized protein [Source:UniProtKB/TrEMBL;Acc:F1NG27]	4	36.49
ENSGALG00000013576	MTR1A_CHICK	Melatonin receptor type 1A [Source:UniProtKB/Swiss-Prot;Acc:P49285]	4	35.39
ENSGALG00000013793	CLOCK_CHICK	Circadian locomoter output cycles protein kaput [Source:UniProtKB/Swiss-Prot;Acc:Q8QGQ6]	4	39.31
ENSGALG00000013907	Q90957_CHICK	kinase insert domain receptor (a type III receptor tyrosine kinase) [Source:RefSeq peptide;Acc:NP_001004368]	4	42.51
ENSGALG00000013925	F1NKK2_CHICK	v-kit Hardy-Zuckerman 4 feline sarcoma viral oncogene homolog [Source:RefSeq peptide;Acc:NP_989692]	4	43.14
ENSGALG00000013929	F1N870_CHICK	platelet-derived growth factor receptor, alpha polypeptide [Source:RefSeq peptide;Acc:NP_990080]	4	43.91
ENSGALG00000014268	ACHA9_CHICK	Neuronal acetylcholine receptor subunit alpha-9 [Source:UniProtKB/Swiss-Prot;Acc:Q9PTS8]	4	39.44
ENSGALG00000014363	F1NIK5_CHICK	Uncharacterized protein [Source:UniProtKB/TrEMBL;Acc:F1NIK5]	4	40.3
ENSGALG00000014398	PPARGC1A	peroxisome proliferator-activated receptor gamma, coactivator 1 alpha [Source:RefSeq peptide;Acc:NP_001006457]	4	41.44
ENSGALG00000014975	F1NM61_CHICK	Uncharacterized protein [Source:UniProtKB/TrEMBL;Acc:F1NM61]	4	57.85
ENSGALG00000015612	LRPAP1	receptor-associated protein [Source:RefSeq peptide;Acc:NP_990393]	4	40.59
ENSGALG00000015626	RGS12	regulator of G-protein signaling 12 [Source:HGNC Symbol;Acc:9994]	4	36.91
ENSGALG00000015645	Q5ZKL2_CHICK	G protein-coupled receptor kinase 4 [Source:RefSeq peptide;Acc:NP_001006459]	4	37.56
ENSGALG00000015708	FGFR3_CHICK	Fibroblast growth factor receptor 3 [Source:UniProtKB/Swiss-Prot;Acc:P18460]	4	46.5
ENSGALG00000015725	FGRL1_CHICK	Fibroblast growth factor receptor-like 1 [Source:UniProtKB/Swiss-Prot;Acc:Q7T2H2]	4	43.43
ENSGALG00000015995	PTPRA	protein tyrosine phosphatase, receptor type, A [Source:HGNC Symbol;Acc:9664]	4	47.91
ENSGALG00000016035	GFRA4	GFR receptor alpha 4 [Source:RefSeq peptide;Acc:NP_990322]	4	46.65
ENSGALG00000017485	Q5GDB1_CHICK	toll-like receptor 1 [Source:RefSeq peptide;Acc:NP_001007489]	4	40.02
ENSGALG00000020143	Q7LZ70_CHICK	Gamma-aminobutyric acid A receptor gamma 1 chainUncharacterized protein [Source:UniProtKB/TrEMBL;Acc:Q7LZ70]	4	36.34
ENSGALG00000020260	PGRMC1	progesterone receptor membrane component 1 [Source:HGNC Symbol;Acc:16090]	4	42.55
ENSGALG00000020292	F1NES8_CHICK	GABA A receptor [Source:RefSeq peptide;Acc:NP_990576]	4	47.98
ENSGALG00000020316	Q0KKP6_CHICK	interleukin 13 receptor, alpha 2 [Source:RefSeq peptide;Acc:NP_001041543]	4	47.74
ENSGALG00000020331		Uncharacterized protein [Source:UniProtKB/TrEMBL;Acc:F1NP76]	4	50.87
ENSGALG00000003613	F1NTB1_CHICK	olfactory receptor 4 [Source:RefSeq peptide;Acc:NP_001026714]	5	45.75
ENSGALG00000003619	F1NTA9_CHICK	Uncharacterized protein [Source:UniProtKB/TrEMBL;Acc:F1NTA9]	5	51.39
ENSGALG00000004409	F1NT60_CHICK	chick olfactory receptor 6 [Source:RefSeq peptide;Acc:NP_001026715]	5	42.67
ENSGALG00000004423	Q5ISI0_CHICK	olfactory receptor 3 [Source:RefSeq peptide;Acc:NP_001026716]	5	44.51
ENSGALG00000004427	Q90807_CHICK	Olfactory receptor 3Uncharacterized protein [Source:UniProtKB/TrEMBL;Acc:Q90807]	5	44.83
ENSGALG00000004430	OLF9_CHICK	Olfactory receptor-like protein COR9 [Source:UniProtKB/Swiss-Prot;Acc:Q98914]	5	49.78
ENSGALG00000004432	F1NT39_CHICK	DnaJ (Hsp40) homolog, subfamily C, member 17 [Source:RefSeq peptide;Acc:NP_001026347]	5	44.73
ENSGALG00000004433	OLF9_CHICK	Olfactory receptor-like protein COR9 [Source:UniProtKB/Swiss-Prot;Acc:Q98914]	5	49.83
ENSGALG00000005192	CD5	CD5 protein [Source:RefSeq peptide;Acc:NP_990252]	5	67.5
ENSGALG00000005378	BMAL1_CHICK	Aryl hydrocarbon receptor nuclear translocator-like protein 1 [Source:UniProtKB/Swiss-Prot;Acc:Q9I8T7]	5	39.3
ENSGALG00000006407	LOC378902	death domain-containing tumor necrosis factor receptor superfamily member 23 [Source:RefSeq peptide;Acc:NP_989717]	5	43.06
ENSGALG00000006583	Q5F3Y0_CHICK	lymphocyte-specific protein 1 [Source:RefSeq peptide;Acc:NP_989673]	5	49.73
ENSGALG00000006697	TOLLIP	toll interacting protein [Source:RefSeq peptide;Acc:NP_001006471]	5	39.05
ENSGALG00000008202	Q8JHU1_CHICK	nuclear receptor subfamily 1, group H, member 3 [Source:RefSeq peptide;Acc:NP_989873]	5	45.83
ENSGALG00000008365	F1NVL7_CHICK	cholinergic receptor, muscarinic 4 [Source:RefSeq peptide;Acc:NP_001026362]	5	57.23
ENSGALG00000008436	CRY2	cryptochrome 2 (photolyase-like) [Source:RefSeq peptide;Acc:NP_989575]	5	47.02
ENSGALG00000008631	TYRO3	TYRO3 protein tyrosine kinase [Source:RefSeq peptide;Acc:NP_989958]	5	46.78
ENSGALG00000009368	RGS6	regulator of G-protein signaling 6 [Source:HGNC Symbol;Acc:10002]	5	42.28
ENSGALG00000009640	F1P0I0_CHICK	cholinergic receptor, muscarinic 5 [Source:RefSeq peptide;Acc:NP_001026721]	5	42.97
ENSGALG00000009705	RYR3	ryanodine receptor 3 [Source:RefSeq peptide;Acc:NP_996757]	5	34.07
ENSGALG00000010572	F1NTD0_CHICK	thyroid stimulating hormone receptor [Source:RefSeq peptide;Acc:NP_001029022]	5	36.65
ENSGALG00000011080	O42402_CHICK	bradykinin receptor B2 [Source:RefSeq peptide;Acc:NP_001026724]	5	41.62
ENSGALG00000011801	F1NMB7_CHICK	estrogen receptor 2 (ER beta) [Source:RefSeq peptide;Acc:NP_990125]	5	39.82
ENSGALG00000011870	HIF1A	hypoxia-inducible factor 1, alpha subunit (basic helix-loop-helix transcription factor) [Source:RefSeq peptide;Acc:NP_989628]	5	40.22
ENSGALG00000012375	GNG2	guanine nucleotide binding protein (G protein), gamma 2 [Source:HGNC Symbol;Acc:4404]	5	53.85
ENSGALG00000012396		Uncharacterized protein [Source:UniProtKB/TrEMBL;Acc:F1NDL3]	5	63.51
ENSGALG00000013188	Q7T048_CHICK	aryl hydrocarbon receptor interacting protein [Source:RefSeq peptide;Acc:NP_989800]	5	66.92
ENSGALG00000020386	BDKRB1	bradykinin receptor B1 [Source:HGNC Symbol;Acc:1029]	5	41.41
ENSGALG00000001934	F1NEY8_CHICK	opsin 4 (melanopsin) [Source:RefSeq peptide;Acc:NP_001038118]	6	38.3
ENSGALG00000002003	F1P3H0_CHICK	bone morphogenetic protein receptor, type IA [Source:RefSeq peptide;Acc:NP_990688]	6	38.71
ENSGALG00000002299	RGR	retinal G-protein coupled receptor [Source:RefSeq peptide;Acc:NP_001026387]	6	43.51
ENSGALG00000002314	PCDH21	protocadherin 21 [Source:RefSeq peptide;Acc:NP_001001759]	6	43.92
ENSGALG00000004446	Q75XU5_CHICK	G protein-coupled receptor 147 [Source:RefSeq peptide;Acc:NP_989693]	6	54.87
ENSGALG00000005733	F1N810_CHICK	Protein Wnt [Source:UniProtKB/TrEMBL;Acc:F1N810]	6	51.59
ENSGALG00000005923	Q8QGM3_CHICK	pancreatic polypeptide receptor 1 [Source:RefSeq peptide;Acc:NP_001026726]	6	42.15
ENSGALG00000005978	RBP3	retinol binding protein 3, interstitial [Source:RefSeq peptide;Acc:NP_001019746]	6	41.9
ENSGALG00000006351	FAS	Fas (TNF receptor superfamily, member 6) [Source:HGNC Symbol;Acc:11920]	6	40.85
ENSGALG00000006540	F1NW19_CHICK	Uncharacterized protein [Source:UniProtKB/TrEMBL;Acc:F1NW19]	6	61.21
ENSGALG00000006973	BLNK_CHICK	B-cell linker protein [Source:UniProtKB/Swiss-Prot;Acc:Q9YGC1]	6	37.97
ENSGALG00000009173	GFRA1	GDNF family receptor alpha 1 [Source:RefSeq peptide;Acc:NP_990433]	6	39.5
ENSGALG00000009495	FGFR2	fibroblast growth factor receptor 2 [Source:RefSeq peptide;Acc:NP_990650]	6	43.24
ENSGALG00000020656	PRLHR	G protein-coupled receptor 10 [Source:RefSeq peptide;Acc:NP_001012295]	6	49.1
ENSGALG00000023521	F1NQY7_CHICK	Uncharacterized protein [Source:UniProtKB/TrEMBL;Acc:F1NQY7]	6	58.46
ENSGALG00000002655	F1NWS1_CHICK	integrin, alpha V (vitronectin receptor, alpha polypeptide, antigen CD51) [Source:RefSeq peptide;Acc:NP_990770]	7	38.17
ENSGALG00000003126	Q9W6F6_CHICK	v-erb-a erythroblastic leukemia viral oncogene homolog 4 [Source:RefSeq peptide;Acc:NP_001025536]	7	44.54
ENSGALG00000004116	TRPM8	transient receptor potential cation channel, subfamily M, member 8 [Source:RefSeq peptide;Acc:NP_001007083]	7	41.74
ENSGALG00000007651	Q5ZJK3_CHICK	signal transducer and activator of transcription 4 [Source:RefSeq peptide;Acc:NP_001012932]	7	40.63
ENSGALG00000008459	O42124_CHICK	bone morphogenetic protein receptor, type II (serine/threonine kinase) [Source:RefSeq peptide;Acc:NP_001001465]	7	38.44
ENSGALG00000008481	FZD5	frizzled family receptor 5 [Source:HGNC Symbol;Acc:4043]	7	62.06
ENSGALG00000008621	NRP2	neuropilin 2 [Source:RefSeq peptide;Acc:NP_989615]	7	50.38
ENSGALG00000009301	E1BRV4_CHICK	cholinergic receptor, nicotinic, alpha 1 (muscle) [Source:RefSeq peptide;Acc:NP_990147]	7	49.7
ENSGALG00000009362	ITA6_CHICK	Integrin alpha-6Integrin alpha-6 heavy chainIntegrin alpha-6 light chain [Source:UniProtKB/Swiss-Prot;Acc:P26007]	7	40.73
ENSGALG00000011234	F1P379_CHICK	inhibin alpha subunit [Source:RefSeq peptide;Acc:NP_001026428]	7	65.76
ENSGALG00000011355	F1NZU5_CHICK	wingless-type MMTV integration site family, member 10A [Source:RefSeq peptide;Acc:NP_001006590]	7	59.13
ENSGALG00000011358	F1P4W3_CHICK	WNT6 protein [Source:RefSeq peptide;Acc:NP_001007595]	7	62.66
ENSGALG00000012119	MARCO	macrophage receptor with collagenous structure [Source:RefSeq peptide;Acc:NP_990067]	7	45.72
ENSGALG00000012171	F1NE44_CHICK	Uncharacterized protein [Source:UniProtKB/TrEMBL;Acc:F1NE44]	7	44.67
ENSGALG00000012357	F1NAF4_CHICK	chemokine (C-X-C motif) receptor 4 [Source:RefSeq peptide;Acc:NP_989948]	7	49.65
ENSGALG00000012444	AVR2A_CHICK	Activin receptor type-2A [Source:UniProtKB/Swiss-Prot;Acc:Q90669]	7	42.06
ENSGALG00000012551	ACVR1_CHICK	Activin receptor type-1 [Source:UniProtKB/Swiss-Prot;Acc:Q90ZK6]	7	44.32
ENSGALG00000023536	Q6WJ00_CHICK	frizzled homolog 7 [Source:RefSeq peptide;Acc:NP_989552]	7	60.96
ENSGALG00000002182	F1NVB5_CHICK	nuclear receptor subfamily 5, group A, member 2 [Source:RefSeq peptide;Acc:NP_990409]	8	41.37
ENSGALG00000002540	Q7ZZS5_CHICK	regulator of G-protein signalling 2, 24kDa [Source:RefSeq peptide;Acc:NP_989726]	8	51.73
ENSGALG00000002564	RGS4	regulator of G-protein signalling 4 [Source:RefSeq peptide;Acc:NP_989716]	8	52.8
ENSGALG00000003406	F1NSP3_CHICK	retinoid X receptor, gamma [Source:RefSeq peptide;Acc:NP_990625]	8	52.15
ENSGALG00000006038	Q90998_CHICK	transforming growth factor, beta receptor III (betaglycan, 300kDa) [Source:RefSeq peptide;Acc:NP_989670]	8	39.32
ENSGALG00000008901	Q3HS34_CHICK	prostaglandin F receptor (FP) [Source:RefSeq peptide;Acc:NP_001038122]	8	38.17
ENSGALG00000009965	MPL	myeloproliferative leukemia virus oncogene [Source:RefSeq peptide;Acc:NP_001001782]	8	67.03
ENSGALG00000010692	LRP8	LR8B protein [Source:RefSeq peptide;Acc:NP_990517]	8	44.08
ENSGALG00000011019	ROR1	receptor tyrosine kinase-like orphan receptor 1 [Source:RefSeq peptide;Acc:NP_989840]	8	46.19
ENSGALG00000011058	Q6V7V7_CHICK	leptin receptor [Source:RefSeq peptide;Acc:NP_989654]	8	43.05
ENSGALG00000011222	IL12RB2	interleukin 12 receptor, beta 2 [Source:HGNC Symbol;Acc:5972]	8	43.67
ENSGALG00000023142	Q1KMR2_CHICK	prostaglandin E receptor 3, subtype EP3 [Source:RefSeq peptide;Acc:NP_001035558]	8	56.88
ENSGALG00000003446	PRLR	prolactin receptor [Source:HGNC Symbol;Acc:9446]	Z	40.67
ENSGALG00000003733	LIFR	leukemia inhibitory factor receptor [Source:RefSeq peptide;Acc:NP_989906]	Z	40.19
ENSGALG00000005848			Z	57.17
ENSGALG00000010166	VLDLR_CHICK	Very low-density lipoprotein receptor [Source:UniProtKB/Swiss-Prot;Acc:P98165]	Z	44.17
ENSGALG00000010697	SEMA4D	sema domain, immunoglobulin domain (Ig), transmembrane domain (TM) and short cytoplasmic domain, (semaphorin) 4D [Source:HGNC Symbol;Acc:10732]	Z	38.37
ENSGALG00000012594	F1P2E2_CHICK	neurotrophic tyrosine kinase, receptor, type 2 [Source:RefSeq peptide;Acc:NP_990562]	Z	39.37
ENSGALG00000012620	PTCH1	patched [Source:RefSeq peptide;Acc:NP_990291]	Z	37.74
ENSGALG00000013372	IL7R	interleukin 7 receptor [Source:HGNC Symbol;Acc:6024]	Z	41.36
ENSGALG00000014824	F1NB46_CHICK	Uncharacterized protein [Source:UniProtKB/TrEMBL;Acc:F1NB46]	Z	47.31
ENSGALG00000014855	O13159_CHICK	growth hormone receptor [Source:RefSeq peptide;Acc:NP_001001293]	Z	39.35
ENSGALG00000014891	E1C0V6_CHICK	Uncharacterized protein [Source:UniProtKB/TrEMBL;Acc:E1C0V6]	Z	36.69
ENSGALG00000014908	FST_CHICK	Follistatin [Source:UniProtKB/Swiss-Prot;Acc:Q90844]	Z	48.35
ENSGALG00000014984	Q5F4D0_CHICK	coagulation factor II (thrombin) receptor-like 1 [Source:RefSeq peptide;Acc:NP_001012626]	Z	44.33
ENSGALG00000015150	Q98934_CHICK	RAR-related orphan receptor B [Source:RefSeq peptide;Acc:NP_990424]	Z	36.51
ENSGALG00000015177	Q5F3B5_CHICK	guanine nucleotide binding protein (G protein), q polypeptide [Source:RefSeq peptide;Acc:NP_001026598]	Z	37.85
ENSGALG00000015208	A0SVH2_CHICK	Uncharacterized protein [Source:UniProtKB/TrEMBL;Acc:F1NTF3]	Z	38.65
ENSGALG00000015336	Q03481_CHICK	mature protein [Source:RefSeq peptide;Acc:NP_990532]	Z	42.89
ENSGALG00000015372	ATP5I	ATP synthase, H+ transporting, mitochondrial Fo complex, subunit E [Source:HGNC Symbol;Acc:846]	Z	47.81
ENSGALG00000015382	F1NKI5_CHICK	cholinergic receptor, nicotinic, alpha polypeptide 6 [Source:RefSeq peptide;Acc:NP_990695]	Z	42.58
ENSGALG00000015728	MUSK	skeletal muscle receptor tyrosine kinase [Source:RefSeq peptide;Acc:NP_989439]	Z	45.27
The informations are from Ensembl.

## Sheet: 6-7
Table S7. Chicken macrochromosomal and microchromosomal genes assorted into GO:0015075 and their chromosome locations and GC-contents.
Macrochromosomal genes					Microchromosomal genes
Gene ID	Gene name	Gene description	Chr location	GC content (%)	Gene ID	Gene name	Gene description	Chr location	GC content (%)
ENSGALG00000011258	F1NX46_CHICK	Uncharacterized protein [Source:UniProtKB/TrEMBL;Acc:E1BRG6]	1	36.79	ENSGALG00000002374	F1NYM1_CHICK	solute carrier family 9 (sodium/hydrogen exchanger), member 9 [Source:RefSeq peptide;Acc:NP_001026476]	9	37.11
ENSGALG00000012254	O73605_CHICK	Uncharacterized protein [Source:UniProtKB/TrEMBL;Acc:F1NI76]	1	54.98	ENSGALG00000002639	Q6DMS2_CHICK	transient receptor potential cation channel, subfamily C, member 1 [Source:RefSeq peptide;Acc:NP_001004409]	9	36.31
ENSGALG00000013022	F1NJQ0_CHICK	Uncharacterized protein [Source:UniProtKB/TrEMBL;Acc:F1N8M6]	1	40.64	ENSGALG00000002764	AT1B3_CHICK	Sodium/potassium-transporting ATPase subunit beta-3 [Source:UniProtKB/Swiss-Prot;Acc:P33879]	9	39.94
ENSGALG00000013251	F1NK63_CHICK	Uncharacterized protein [Source:UniProtKB/TrEMBL;Acc:F1NK63]	1	47.19	ENSGALG00000007899	F1NJ26_CHICK	nicotinic acetylcholine receptor delta polypeptide [Source:RefSeq peptide;Acc:NP_001026488]	9	58.68
ENSGALG00000014244	F1NWL3_CHICK	sodium channel, nonvoltage-gated 1 alpha [Source:RefSeq peptide;Acc:NP_990476]	1	47.29	ENSGALG00000007906	F1NJ22_CHICK	cholinergic receptor, nicotinic, gamma polypeptide [Source:RefSeq peptide;Acc:NP_001026739]	9	57.98
ENSGALG00000014800	F1NBP2_CHICK	ATPase, H+ transporting, lysosomal 70kDa, V1 subunit A [Source:RefSeq peptide;Acc:NP_990305]	1	41.64	ENSGALG00000010269	KCAB1_CHICK	Voltage-gated potassium channel subunit beta-1 [Source:UniProtKB/Swiss-Prot;Acc:Q9PWR1]	9	52.42
ENSGALG00000015003	F1NSY1_CHICK	ATPase, Na+/K+ transporting, alpha 1 polypeptide [Source:RefSeq peptide;Acc:NP_990852]	1	43.68	ENSGALG00000020827	F1NBB4_CHICK	ATPase type 13A4 [Source:RefSeq peptide;Acc:NP_001026485]	9	41.22
ENSGALG00000015233	F1NRB7_CHICK	Na+/K+ -ATPase beta 1 subunit [Source:RefSeq peptide;Acc:NP_990851]	1	49.4	ENSGALG00000003005	F1NWX4_CHICK	cholinergic receptor, nicotinic, beta polypeptide 4 [Source:RefSeq peptide;Acc:NP_990150]	10	39.86
ENSGALG00000016745	GBRB3_CHICK	Gamma-aminobutyric acid receptor subunit beta-3 [Source:UniProtKB/Swiss-Prot;Acc:P19019]	1	39.06	ENSGALG00000003014	F1NWY0_CHICK	cholinergic receptor, nicotinic, alpha polypeptide 3 [Source:RefSeq peptide;Acc:NP_989747]	10	41.45
ENSGALG00000016749	CNG1_CHICK	Cyclic nucleotide-gated channel cone photoreceptor subunit alpha [Source:UniProtKB/Swiss-Prot;Acc:Q90805]	1	41.44	ENSGALG00000003021	F1NIT6_CHICK	cholinergic receptor, nicotinic, alpha polypeptide 5 [Source:RefSeq peptide;Acc:NP_989746]	10	40.02
ENSGALG00000016822	F1NA08_CHICK	ATPase, H+/K+ exchanging, beta polypeptide [Source:RefSeq peptide;Acc:NP_989749]	1	44.3	ENSGALG00000004096	F1P4Y5_CHICK	cholinergic receptor, nicotinic, alpha 7 [Source:RefSeq peptide;Acc:NP_989512]	10	40.81
ENSGALG00000017178	GRIA4	glutamate receptor, ionotrophic, AMPA 4 [Source:RefSeq peptide;Acc:NP_990545]	1	38.59	ENSGALG00000006635	RHCG	Rhesus blood group, C glycoprotein [Source:RefSeq peptide;Acc:NP_001004370]	10	49.96
ENSGALG00000017279	Q7T197_CHICK	Shaker subfamily potassium channel Kv1.5 alpha subunitUncharacterized protein [Source:UniProtKB/TrEMBL;Acc:Q7T196]	1	48.15	ENSGALG00000007495	SLC24A1	potassium-dependent socium-calcium exchanger [Source:RefSeq peptide;Acc:NP_001001773]	10	43.93
ENSGALG00000017280	KCNA1	potassium voltage-gated channel, shaker-related subfamily, member 1 (episodic ataxia with myokymia) [Source:HGNC Symbol;Acc:6218]	1	47.9	ENSGALG00000003560	Q9DGN5_CHICK	solute carrier family 6 (neurotransmitter transporter, noradrenalin), member 2 [Source:RefSeq peptide;Acc:NP_990047]	11	39.09
ENSGALG00000006072	E1BXV5_CHICK	Uncharacterized protein [Source:UniProtKB/TrEMBL;Acc:E1BXV5]	2	37.95	ENSGALG00000004452	UCRI_CHICK	Cytochrome b-c1 complex subunit Rieske, mitochondrial [Source:UniProtKB/Swiss-Prot;Acc:Q5ZLR5]	11	45.8
ENSGALG00000006112	F1NDB7_CHICK	Uncharacterized protein [Source:UniProtKB/TrEMBL;Acc:F1N8I1]	2	41.61	ENSGALG00000005749	Q5ZJV5_CHICK	similar to cytochrome c oxidase subunit IV precursor [Source:RefSeq peptide;Acc:NP_001025748]	11	47.34
ENSGALG00000012652	KCNG2_CHICK	Potassium voltage-gated channel subfamily G member 2 [Source:UniProtKB/Swiss-Prot;Acc:O73606]	2	42.36	ENSGALG00000023534	O73607_CHICK	Uncharacterized protein [Source:UniProtKB/TrEMBL;Acc:F1NNU2]	11	53.92
ENSGALG00000012656	Q5ZKC0_CHICK	hypothetical protein LOC420817 [Source:RefSeq peptide;Acc:NP_001026167]	2	36.76	ENSGALG00000005332	F1N8C9_CHICK	L-type voltage-gated calcium channel alpha1D subunit ChCaChA1D [Source:RefSeq peptide;Acc:NP_990365]	12	36.54
ENSGALG00000008544	Q9YH84_CHICK	Uncharacterized protein [Source:UniProtKB/TrEMBL;Acc:F1NYZ4]	3	48.22	ENSGALG00000006425	F1P1E9_CHICK	hypothetical protein LOC416041 [Source:RefSeq peptide;Acc:NP_001025771]	12	43.56
ENSGALG00000010618	ZNT6_CHICK	Zinc transporter 6 [Source:UniProtKB/Swiss-Prot;Acc:Q5ZIH3]	3	38.77	ENSGALG00000001690	F1NB54_CHICK	Uncharacterized protein [Source:UniProtKB/TrEMBL;Acc:F1NB54]	13	37.03
ENSGALG00000015776	F1NWI6_CHICK	Uncharacterized protein [Source:UniProtKB/TrEMBL;Acc:F1ND90]	3	43.14	ENSGALG00000001695	GBRA6_CHICK	Gamma-aminobutyric acid receptor subunit alpha-6 [Source:UniProtKB/Swiss-Prot;Acc:Q90845]	13	37.74
ENSGALG00000015778	F1ND89_CHICK	Uncharacterized protein [Source:UniProtKB/TrEMBL;Acc:F1ND89]	3	43.86	ENSGALG00000001698	GBRA1_CHICK	Gamma-aminobutyric acid receptor subunit alpha-1 [Source:UniProtKB/Swiss-Prot;Acc:P19150]	13	37.51
ENSGALG00000016565	F1N9F1_CHICK	cholinergic receptor, nicotinic, alpha polypeptide 2 (neuronal) [Source:RefSeq peptide;Acc:NP_990146]	3	56.18	ENSGALG00000001706	F1NVG2_CHICK	gamma-aminobutyric acid (GABA) A receptor, gamma 2 [Source:RefSeq peptide;Acc:NP_990676]	13	37.06
ENSGALG00000004730	CLIC2	chloride intracellular channel 2 [Source:RefSeq peptide;Acc:NP_001026285]	4	58.9	ENSGALG00000002118	O93393_CHICK	potassium large conductance calcium-activated channel, subfamily M, beta member 1 [Source:RefSeq peptide;Acc:NP_989933]	13	43.25
ENSGALG00000007255	GBRB4_CHICK	Gamma-aminobutyric acid receptor subunit beta-4 [Source:UniProtKB/Swiss-Prot;Acc:P24045]	4	47.28	ENSGALG00000004083	Q90855_CHICK	glutamate receptor, ionotropic, AMPA 1 [Source:RefSeq peptide;Acc:NP_001001774]	13	44.27
ENSGALG00000008512	GRIA3	glutamate receptor, ionotrophic, AMPA 3 [Source:RefSeq peptide;Acc:NP_990546]	4	41.41	ENSGALG00000018912	ATP6V0E1	ATPase, H+ transporting, lysosomal 9kDa, V0 subunit e1 [Source:HGNC Symbol;Acc:863]	13	47.79
ENSGALG00000008593	AT1B4_CHICK	Protein ATP1B4 [Source:UniProtKB/Swiss-Prot;Acc:Q2HZ96]	4	56.22	ENSGALG00000021104	SLC22A5	solute carrier family 22 (organic cation transporter), member 5 [Source:RefSeq peptide;Acc:NP_001039293]	13	45.66
ENSGALG00000009405	GRIA2	glutamate receptor, ionotropic, AMPA 2 [Source:RefSeq peptide;Acc:NP_001001775]	4	37.54	ENSGALG00000009229	F1P5K5_CHICK	Uncharacterized protein [Source:UniProtKB/TrEMBL;Acc:F1P5K5]	14	50.62
ENSGALG00000014136	CNG3_CHICK	Cyclic nucleotide-gated channel rod photoreceptor subunit alpha [Source:UniProtKB/Swiss-Prot;Acc:Q90980]	4	34.75	ENSGALG00000003835	AT2A2_CHICK	Sarcoplasmic/endoplasmic reticulum calcium ATPase 2 [Source:UniProtKB/Swiss-Prot;Acc:Q03669]	15	40.23
ENSGALG00000014268	ACHA9_CHICK	Neuronal acetylcholine receptor subunit alpha-9 [Source:UniProtKB/Swiss-Prot;Acc:Q9PTS8]	4	39.44	ENSGALG00000003901	E1C650_CHICK	purinergic receptor P2X, ligand-gated ion channel, 4 [Source:RefSeq peptide;Acc:NP_989622]	15	51.54
ENSGALG00000020143	Q7LZ70_CHICK	Gamma-aminobutyric acid A receptor gamma 1 chainUncharacterized protein [Source:UniProtKB/TrEMBL;Acc:Q7LZ70]	4	36.34	ENSGALG00000004240	ORAI1	hypothetical protein LOC416845 [Source:RefSeq peptide;Acc:NP_001025829]	15	47.54
ENSGALG00000020292	F1NES8_CHICK	GABA A receptor [Source:RefSeq peptide;Acc:NP_990576]	4	47.98	ENSGALG00000004562	HVCN1	hydrogen voltage-gated channel 1 [Source:RefSeq peptide;Acc:NP_001025834]	15	45.87
ENSGALG00000007871	Q5ZJ18_CHICK	hypothetical protein LOC423156 [Source:RefSeq peptide;Acc:NP_001012917]	5	41.22	ENSGALG00000005152	TRPV4	transient receptor potential cation channel, subfamily V, member 4 [Source:RefSeq peptide;Acc:NP_990023]	15	58.23
ENSGALG00000009705	RYR3	ryanodine receptor 3 [Source:RefSeq peptide;Acc:NP_996757]	5	34.07	ENSGALG00000001645	KCNT1	potassium channel, subfamily T, member 1 [Source:RefSeq peptide;Acc:NP_989893]	17	56.64
ENSGALG00000012142	Q9YGX8_CHICK	potassium voltage-gated channel, shaker-related subfamily, member 4 [Source:RefSeq peptide;Acc:NP_990230]	5	48.16	ENSGALG00000003187	SURF1_CHICK	Surfeit locus protein 1 [Source:UniProtKB/Swiss-Prot;Acc:Q800L1]	17	47.58
ENSGALG00000004980	KCNMA1	potassium large conductance calcium-activated channel, subfamily M, alpha member 1 [Source:RefSeq peptide;Acc:NP_989555]	6	34.96	ENSGALG00000008456	CAC1B_CHICK	Voltage-dependent N-type calcium channel subunit alpha-1B [Source:UniProtKB/Swiss-Prot;Acc:O73706]	17	45.41
ENSGALG00000024013		Uncharacterized protein [Source:UniProtKB/TrEMBL;Acc:F1NYQ9]	6	46.24	ENSGALG00000008898	Q6R6I2_CHICK	glutamate receptor, ionotropic, N-methyl D-aspartate 1 [Source:RefSeq peptide;Acc:NP_996862]	17	52.81
ENSGALG00000009301	E1BRV4_CHICK	cholinergic receptor, nicotinic, alpha 1 (muscle) [Source:RefSeq peptide;Acc:NP_990147]	7	49.7	ENSGALG00000003903	CACNG4	calcium channel, voltage-dependent, gamma subunit 4 [Source:RefSeq peptide;Acc:NP_989463]	18	46.43
ENSGALG00000011009	F1NN72_CHICK	Uncharacterized protein [Source:UniProtKB/TrEMBL;Acc:E1BQT2]	7	34.55	ENSGALG00000004376	O42229_CHICK	potassium inwardly-rectifying channel, subfamily J, member 2 [Source:RefSeq peptide;Acc:NP_990701]	18	48.04
ENSGALG00000012511	B6IDG6_CHICK	calcium channel, voltage-dependent, beta 4 subunit isoform a [Source:RefSeq peptide;Acc:NP_001001733]	7	46.61	ENSGALG00000001564	F1NNV0_CHICK	sarcoendoplasmic reticulum calcium ATPase [Source:RefSeq peptide;Acc:NP_990222]	19	52.18
ENSGALG00000012537	F1NCD3_CHICK	potassium inwardly-rectifying channel, subfamily J, member 3 [Source:RefSeq peptide;Acc:NP_990735]	7	49.96	ENSGALG00000001573	Q8AWC0_CHICK	purinergic receptor P2X1 [Source:RefSeq peptide;Acc:NP_989850]	19	52.93
ENSGALG00000020715	O42419_CHICK	Uncharacterized protein [Source:UniProtKB/TrEMBL;Acc:E1BQT8]	7	33.05	ENSGALG00000004246	F1NZ43_CHICK	solute carrier family 6 (neurotransmitter transporter, serotonin), member 4 [Source:RefSeq peptide;Acc:NP_998737]	19	43.37
ENSGALG00000010098	F1N9W2_CHICK	solute carrier family 6 member 9 [Source:RefSeq peptide;Acc:NP_001026450]	8	61.06	ENSGALG00000004613	Q9IAD2_CHICK	ATP-gated ion channel receptor P2X8 [Source:RefSeq peptide;Acc:NP_990079]	19	45.83
ENSGALG00000020879	SLC30A7	solute carrier family 30 (zinc transporter), member 7 [Source:RefSeq peptide;Acc:NP_001008788]	8	37.23	ENSGALG00000004649	TRPV1	transient receptor potential cation channel, subfamily V, member 1 [Source:RefSeq peptide;Acc:NP_989903]	19	39.81
ENSGALG00000003582	SLC1A3	solute carrier family 1 (glial high affinity glutamate transporter), member 3 [Source:HGNC Symbol;Acc:10941]	Z	36.79	ENSGALG00000005801	ACHA4_CHICK	Neuronal acetylcholine receptor subunit alpha-4 [Source:UniProtKB/Swiss-Prot;Acc:P09482]	20	46.1
ENSGALG00000014644	F1NGA2_CHICK	ATP synthase, H+ transporting, mitochondrial F1 complex, alpha subunit [Source:RefSeq peptide;Acc:NP_989617]	Z	45.04	ENSGALG00000008045	F1N9A5_CHICK	solute carrier family 9 (sodium/hydrogen exchanger), member 8 [Source:RefSeq peptide;Acc:NP_001034364]	20	37.41
ENSGALG00000014787	SLC30A5	zinc transporter ZTL1 [Source:RefSeq peptide;Acc:NP_001026590]	Z	37.91	ENSGALG00000000912	P79767_CHICK	Uncharacterized protein [Source:UniProtKB/TrEMBL;Acc:F1NDH6]	21	62.69
ENSGALG00000015336	Q03481_CHICK	mature protein [Source:RefSeq peptide;Acc:NP_990532]	Z	42.89	ENSGALG00000001172	GLRK_CHICK	Probable glutamate receptor [Source:UniProtKB/Swiss-Prot;Acc:P19439]	21	41.31
ENSGALG00000015382	F1NKI5_CHICK	cholinergic receptor, nicotinic, alpha polypeptide 6 [Source:RefSeq peptide;Acc:NP_990695]	Z	42.58	ENSGALG00000003774	ATP13A2	hypothetical protein LOC419466 [Source:RefSeq peptide;Acc:NP_001026052]	21	58.46
ENSGALG00000015384	F1NA49_CHICK	cholinergic receptor, nicotinic, beta polypeptide 3 [Source:RefSeq peptide;Acc:NP_990143]	Z	47.85	ENSGALG00000001712	Q9I8A2_CHICK	Uncharacterized protein [Source:UniProtKB/TrEMBL;Acc:F1NID6]	22	47.06
					ENSGALG00000000921	F1NE60_CHICK	solute carrier family 9 (sodium/hydrogen exchanger), member 1 (antiporter, Na+/H+, amiloride sensitive) [Source:RefSeq peptide;Acc:NP_001038108]	23	65.04
					ENSGALG00000003200	KCNQ4	potassium voltage-gated channel, KQT-like subfamily, member 4 [Source:HGNC Symbol;Acc:6298]	23	65.88
					ENSGALG00000001181	O57651_CHICK	Uncharacterized protein [Source:UniProtKB/TrEMBL;Acc:F1P3M0]	24	45.39
					ENSGALG00000006469	F1NZB7_CHICK	ATPase, H+/K+ transporting, nongastric, alpha polypeptide [Source:RefSeq peptide;Acc:NP_001026080]	24	43.21
					ENSGALG00000007323			24	57.72
					ENSGALG00000000441	KCA10_CHICK	Potassium voltage-gated channel subfamily A member 10 [Source:UniProtKB/Swiss-Prot;Acc:Q7T199]	26	53.9
					ENSGALG00000000442	Q68PJ2_CHICK	potassium voltage-gated channel, shaker-related subfamily, member 2 [Source:RefSeq peptide;Acc:NP_989794]	26	52.47
					ENSGALG00000000447	O73609_CHICK	potassium voltage-gated channel, shaker-related subfamily, member 3 [Source:RefSeq peptide;Acc:NP_001025549]	26	57.22
					ENSGALG00000000730	CAC1S_CHICK	Voltage-dependent L-type calcium channel subunit alpha-1S [Source:UniProtKB/Swiss-Prot;Acc:O42398]	26	54.88
					ENSGALG00000001512	KCND3	potassium voltage-gated channel, Shal-related subfamily, member 3 [Source:RefSeq peptide;Acc:NP_989657]	26	47.66
					ENSGALG00000000252	Q8AV15_CHICK	Uncharacterized protein [Source:UniProtKB/TrEMBL;Acc:E1C6G0]	27	52.11
					ENSGALG00000000505	KCNH6	potassium voltage-gated channel, subfamily H (eag-related), member 6 [Source:HGNC Symbol;Acc:18862]	27	56.28
					ENSGALG00000001317	Q5ZJK7_CHICK	hyperpolarization activated cyclic nucleotide-gated potassium channel 2 [Source:RefSeq peptide;Acc:NP_001034410]	28	47.2
The informations are from Ensembl.

## Sheet: 6-8
Table S8. Chicken macrochromosomal and microchromosomal genes assorted into GO:0042611 and their chromosome locations and GC-contents.
Macrochromosomal genes					Microchromosomal genes
Gene ID	Gene name	Gene description	Chr location	GC content (%)	Gene ID	Gene name	Gene description	Chr location	GC content (%)
					ENSGALG00000002160	B2MG_CHICK	Beta-2-microglobulin [Source:UniProtKB/Swiss-Prot;Acc:P21611]	10	52.51
					ENSGALG00000000141	E2JF30_CHICK	MHC class II beta chain [Source:RefSeq peptide;Acc:NP_001038144]	16	72.32
					ENSGALG00000000178	F1NS77_CHICK	MHC class I antigen B-F major heavy chain [Source:RefSeq peptide;Acc:NP_001026509]	16	63.49
					ENSGALG00000000199		Uncharacterized protein [Source:UniProtKB/TrEMBL;Acc:F1NS55]	16	62.05
					ENSGALG00000002614	F1NH73_CHICK	Uncharacterized protein [Source:UniProtKB/TrEMBL;Acc:F1NH73]	16	62.76
					ENSGALG00000004772	F1N816_CHICK	Uncharacterized protein [Source:UniProtKB/TrEMBL;Acc:E1BZZ5]	16	61.9
					ENSGALG00000012494		Uncharacterized protein [Source:UniProtKB/TrEMBL;Acc:F1N9F9]	16	58.92
					ENSGALG00000024372	F1NM79_CHICK	Uncharacterized protein [Source:UniProtKB/TrEMBL;Acc:F1NM79]	16	67.34
The informations are from Ensembl.

## Sheet: 6-9
Table S9. Chicken macrochromosomal and microchromosomal genes assorted into GO:0044427 and their chromosome locations and GC-contents.
Macrochromosomal genes					Microchromosomal genes
Gene ID	Gene name	Gene description	Chr location	GC content (%)	Gene ID	Gene name	Gene description	Chr location	GC content (%)
ENSGALG00000008740	POT1	POT1 protection of telomeres 1 homolog [Source:RefSeq peptide;Acc:NP_996875]	1	36.13	ENSGALG00000008256	BLM	Bloom syndrome [Source:RefSeq peptide;Acc:NP_001007088]	10	45.67
ENSGALG00000009875	HMGA2	high mobility group AT-hook 2 [Source:RefSeq peptide;Acc:NP_990332]	1	43.14	ENSGALG00000000657	TERF2	telomeric repeat binding factor 2 [Source:HGNC Symbol;Acc:11729]	11	46.08
ENSGALG00000011746	H2A4_CHICK	Histone H2A-IV [Source:UniProtKB/Swiss-Prot;Acc:P02263]	1	70.26	ENSGALG00000013494	CENPN_CHICK	Centromere protein N [Source:UniProtKB/Swiss-Prot;Acc:Q1T765]	11	38.49
ENSGALG00000011747	F1NPJ2_CHICK	Uncharacterized protein [Source:UniProtKB/TrEMBL;Acc:F1NPJ2]	1	64.99	ENSGALG00000004687	CENPP	hypothetical protein LOC415952 [Source:RefSeq peptide;Acc:NP_001038100]	12	37.9
ENSGALG00000011759	H11L_CHICK	Histone H1.11L [Source:UniProtKB/Swiss-Prot;Acc:P08287]	1	63.9	ENSGALG00000006360	H2AY_CHICK	Core histone macro-H2A.1 [Source:UniProtKB/Swiss-Prot;Acc:O93327]	13	38.48
ENSGALG00000011771	H101_CHICK	Histone H1.01 [Source:UniProtKB/Swiss-Prot;Acc:P08284]	1	68.33	ENSGALG00000001576	HIRA	HIR histone cell cycle regulation defective homolog A [Source:RefSeq peptide;Acc:NP_989563]	15	41.3
ENSGALG00000011773	H2A4_CHICK	Histone H2A-IV [Source:UniProtKB/Swiss-Prot;Acc:P02263]	1	69.83	ENSGALG00000002569	RAN_CHICK	GTP-binding nuclear protein Ran [Source:UniProtKB/Swiss-Prot;Acc:P42558]	15	44.9
ENSGALG00000011775	H110_CHICK	Histone H1.10 [Source:UniProtKB/Swiss-Prot;Acc:P08286]	1	68.33	ENSGALG00000002286	H33_CHICK	Histone H3.3 [Source:UniProtKB/Swiss-Prot;Acc:P84247]	18	53
ENSGALG00000011783	F1NME1_CHICK	Uncharacterized protein [Source:UniProtKB/TrEMBL;Acc:F1NME1]	1	65	ENSGALG00000007063	CBX4	chromobox homolog 4 (Pc class homolog, Drosophila) [Source:RefSeq peptide;Acc:NP_989973]	18	66.58
ENSGALG00000011914	CENPM_CHICK	Centromere protein M [Source:UniProtKB/Swiss-Prot;Acc:Q1T7B9]	1	46.67	ENSGALG00000000823	BAZ1B	bromodomain adjacent to zinc finger domain, 1B [Source:HGNC Symbol;Acc:961]	19	45.42
ENSGALG00000012313	H5_CHICK	Histone H5 [Source:UniProtKB/Swiss-Prot;Acc:P02259]	1	63.53	ENSGALG00000001632	MIS12	hypothetical protein LOC693254 [Source:RefSeq peptide;Acc:NP_001038142]	19	58.45
ENSGALG00000013920	SUV92_CHICK	Histone-lysine N-methyltransferase SUV39H2 [Source:UniProtKB/Swiss-Prot;Acc:Q5F3W5]	1	40.24	ENSGALG00000005834	LIS1_CHICK	Lissencephaly-1 homolog [Source:UniProtKB/Swiss-Prot;Acc:Q9PTR5]	19	42.19
ENSGALG00000016067	HMGN1	high-mobility group nucleosome binding domain 1 [Source:RefSeq peptide;Acc:NP_990437]	1	40.93	ENSGALG00000010079	F1N8H6_CHICK	heterochromatin protein 1, binding protein 3 [Source:RefSeq peptide;Acc:NP_001006560]	21	43.18
ENSGALG00000016312	F1NR19_CHICK	DNA polymerase [Source:UniProtKB/TrEMBL;Acc:F1NR19]	1	38.53	ENSGALG00000000169	PCNA_CHICK	Proliferating cell nuclear antigen [Source:UniProtKB/Swiss-Prot;Acc:Q9DEA3]	22	48.5
ENSGALG00000017082	Q9YH06_CHICK	high-mobility group box 1 [Source:RefSeq peptide;Acc:NP_990233]	1	41.79	ENSGALG00000000372	HMGN2_CHICK	Non-histone chromosomal protein HMG-17 [Source:UniProtKB/Swiss-Prot;Acc:P02314]	23	50.76
ENSGALG00000023207	H2B1_CHICK	Histone H2B 1/2/3/4/6 [Source:UniProtKB/Swiss-Prot;Acc:P0C1H3]	1	62.69	ENSGALG00000000970	CHEK1	checkpoint kinase 1 [Source:HGNC Symbol;Acc:1925]	24	58.7
ENSGALG00000023208	H2B5_CHICK	Histone H2B 5 [Source:UniProtKB/Swiss-Prot;Acc:P0C1H4]	1	62.2
ENSGALG00000023209	H2A4_CHICK	Histone H2A-IV [Source:UniProtKB/Swiss-Prot;Acc:P02263]	1	70.12
ENSGALG00000023210	H2B1_CHICK	Histone H2B 1/2/3/4/6 [Source:UniProtKB/Swiss-Prot;Acc:P0C1H3]	1	63.16
ENSGALG00000023211	H2A4_CHICK	Histone H2A-IV [Source:UniProtKB/Swiss-Prot;Acc:P02263]	1	70.37
ENSGALG00000023212	H2B1_CHICK	Histone H2B 1/2/3/4/6 [Source:UniProtKB/Swiss-Prot;Acc:P0C1H3]	1	63.25
ENSGALG00000023213	H4_CHICK	Histone H4 [Source:UniProtKB/Swiss-Prot;Acc:P62801]	1	67.86
ENSGALG00000023214	H2A4_CHICK	Histone H2A-IV [Source:UniProtKB/Swiss-Prot;Acc:P02263]	1	70.51
ENSGALG00000023215	H32_CHICK	Histone H3.2 [Source:UniProtKB/Swiss-Prot;Acc:P84229]	1	69.59
ENSGALG00000023216	H2A4_CHICK	Histone H2A-IV [Source:UniProtKB/Swiss-Prot;Acc:P02263]	1	70.51
ENSGALG00000023217	H4_CHICK	Histone H4 [Source:UniProtKB/Swiss-Prot;Acc:P62801]	1	67.95
ENSGALG00000023218	H4_CHICK	Histone H4 [Source:UniProtKB/Swiss-Prot;Acc:P62801]	1	67.28
ENSGALG00000023219	H32_CHICK	Histone H3.2 [Source:UniProtKB/Swiss-Prot;Acc:P84229]	1	70.14
ENSGALG00000023220	H32_CHICK	Histone H3.2 [Source:UniProtKB/Swiss-Prot;Acc:P84229]	1	70.32
ENSGALG00000023221	H4_CHICK	Histone H4 [Source:UniProtKB/Swiss-Prot;Acc:P62801]	1	67.95
ENSGALG00000023224	H2B1_CHICK	Histone H2B 1/2/3/4/6 [Source:UniProtKB/Swiss-Prot;Acc:P0C1H3]	1	63.52
ENSGALG00000023225	H2AJ_CHICK	Histone H2A.J [Source:UniProtKB/Swiss-Prot;Acc:P70082]	1	64.72
ENSGALG00000023227	H4_CHICK	Histone H4 [Source:UniProtKB/Swiss-Prot;Acc:P62801]	1	68.27
ENSGALG00000023228	H32_CHICK	Histone H3.2 [Source:UniProtKB/Swiss-Prot;Acc:P84229]	1	70.07
ENSGALG00000023229	H2B8_CHICK	Histone H2B 8 [Source:UniProtKB/Swiss-Prot;Acc:Q9PSW9]	1	60.89
ENSGALG00000023230	H2A4_CHICK	Histone H2A-IV [Source:UniProtKB/Swiss-Prot;Acc:P02263]	1	70.37
ENSGALG00000023231	H32_CHICK	Histone H3.2 [Source:UniProtKB/Swiss-Prot;Acc:P84229]	1	69.93
ENSGALG00000023232	H4_CHICK	Histone H4 [Source:UniProtKB/Swiss-Prot;Acc:P62801]	1	67.95
ENSGALG00000023233	H2B1_CHICK	Histone H2B 1/2/3/4/6 [Source:UniProtKB/Swiss-Prot;Acc:P0C1H3]	1	63.38
ENSGALG00000011038	O93481_CHICK	chromobox homolog 3 (HP1 gamma homolog, Drosophila) [Source:RefSeq peptide;Acc:NP_989974]	2	40.38
ENSGALG00000011951	RSSA_CHICK	40S ribosomal protein SA [Source:UniProtKB/Swiss-Prot;Acc:P50890]	2	46.56
ENSGALG00000013086	IKZF1	zinc finger protein, subfamily 1A, 1 (Ikaros) [Source:RefSeq peptide;Acc:NP_990419]	2	40.75
ENSGALG00000014801	NDC80_CHICK	Kinetochore protein NDC80 homolog [Source:UniProtKB/Swiss-Prot;Acc:Q76I89]	2	37.49
ENSGALG00000015472	CHD7	chromodomain helicase DNA binding protein 7 [Source:HGNC Symbol;Acc:20626]	2	37.61
ENSGALG00000015912	NBN	nibrin [Source:RefSeq peptide;Acc:NP_989668]	2	36
ENSGALG00000008713	BIRC5	survivin isoform 3 [Source:RefSeq peptide;Acc:NP_989566]	3	56.26
ENSGALG00000009690	CENPF	cardiac muscle factor 1 CMF1 [Source:RefSeq peptide;Acc:NP_989976]	3	36.56
ENSGALG00000014991	F1NM39_CHICK	histone deacetylase 2 [Source:RefSeq peptide;Acc:NP_990162]	3	38.29
ENSGALG00000015880	HMGN3	high mobility group nucleosomal binding domain 3 [Source:RefSeq peptide;Acc:NP_001006412]	3	43.2
ENSGALG00000016609	CENPO	centromere protein O [Source:RefSeq peptide;Acc:NP_001026270]	3	48.78
ENSGALG00000016692	CENPQ	centromere protein Q [Source:RefSeq peptide;Acc:NP_001038114]	3	44.07
ENSGALG00000005038	CENPI	follicle-stimulating hormone primary response protein 1 [Source:RefSeq peptide;Acc:NP_989863]	4	40.97
ENSGALG00000007131	HM14A_CHICK	Non-histone chromosomal protein HMG-14A [Source:UniProtKB/Swiss-Prot;Acc:P12902]	4	47.86
ENSGALG00000010745	HMGB2	non-histone chromosomal protein [Source:RefSeq peptide;Acc:NP_990817]	4	45.94
ENSGALG00000014023	H2AZ_CHICK	Histone H2A.Z [Source:UniProtKB/Swiss-Prot;Acc:Q5ZMD6]	4	53.1
ENSGALG00000020210	MLF1IP	MLF1 interacting protein [Source:RefSeq peptide;Acc:NP_001034388]	4	38.84
ENSGALG00000004516	RAD51_CHICK	DNA repair protein RAD51 homolog 1 [Source:UniProtKB/Swiss-Prot;Acc:P37383]	5	44.56
ENSGALG00000007520	B6ZLK1_CHICK	structure-specific recognition protein 1 [Source:RefSeq peptide;Acc:NP_001005796]	5	55.35
ENSGALG00000007537	INCENP	inner centromere protein antigens 135/155kDa [Source:RefSeq peptide;Acc:NP_990661]	5	43.29
ENSGALG00000009320	PSN1_CHICK	Presenilin-1Presenilin-1 NTF subunitPresenilin-1 CTF subunit [Source:UniProtKB/Swiss-Prot;Acc:Q4JIM4]	5	37.38
ENSGALG00000012037	ARID4A	AT rich interactive domain 4A (RBP1-like) [Source:RefSeq peptide;Acc:NP_001012920]	5	39.4
ENSGALG00000002703	TFAM	transcription factor A, mitochondrial [Source:RefSeq peptide;Acc:NP_989431]	6	46.93
ENSGALG00000002348	PMS1	PMS1 postmeiotic segregation increased 1 [Source:RefSeq peptide;Acc:NP_001006508]	7	39.78
ENSGALG00000008234	ORC2L	origin recognition complex, subunit 2-like [Source:RefSeq peptide;Acc:NP_001006517]	7	42.9
ENSGALG00000003438	NUF2	NUF2, NDC80 kinetochore complex component [Source:RefSeq peptide;Acc:NP_989809]	8	42.5
ENSGALG00000010995	ITGB3BP	integrin beta 3 binding protein (beta3-endonexin) [Source:RefSeq peptide;Acc:NP_001038123]	8	39.72
ENSGALG00000014642	CHD1	chromodomain helicase DNA binding protein 1 [Source:RefSeq peptide;Acc:NP_990272]	Z	35.09
ENSGALG00000014753	CENPK	centromere protein K [Source:RefSeq peptide;Acc:NP_001038128]	Z	35.89
ENSGALG00000014788	CENPH_CHICK	Centromere protein H [Source:UniProtKB/Swiss-Prot;Acc:Q90ZF9]	Z	42.94
The informations are from Ensembl.

## Sheet: 6-10
Table S10. Chicken macrochromosomal and microchromosomal genes assorted into GO:0044430 and their chromosome locations and GC-contents.
Macrochromosomal genes					Microchromosomal genes
Gene ID	Gene name	Gene description	Chr location	GC content (%)	Gene ID	Gene name	Gene description	Chr location	GC content (%)
ENSGALG00000008444	F1P3N4_CHICK	Uncharacterized protein [Source:UniProtKB/TrEMBL;Acc:F1P3N4]	1	47.55	ENSGALG00000010439	F1N9J7_CHICK	Uncharacterized protein [Source:UniProtKB/TrEMBL;Acc:F1N9J7]	9	42.94
ENSGALG00000009385	CAZA2_CHICK	F-actin-capping protein subunit alpha-2 [Source:UniProtKB/Swiss-Prot;Acc:P28497]	1	39.79	ENSGALG00000013837	TBL1XR1	nuclear receptor co-repressor/HDAC3 complex subunit [Source:RefSeq peptide;Acc:NP_001026540]	9	43.05
ENSGALG00000012201	DNAL4	dynein light chain 4, axonemal [Source:RefSeq peptide;Acc:NP_001006242]	1	50.13	ENSGALG00000004624	MYO5A_CHICK	Myosin-Va [Source:UniProtKB/Swiss-Prot;Acc:Q02440]	10	41.75
ENSGALG00000013045	F1NMP4_CHICK	tubulin, alpha 8 [Source:RefSeq peptide;Acc:NP_990775]	1	42.68	ENSGALG00000007048	F1NJM8_CHICK	desmuslin [Source:RefSeq peptide;Acc:NP_990140]	10	39.6
ENSGALG00000013056	F1NMP5_CHICK	Uncharacterized protein [Source:UniProtKB/TrEMBL;Acc:F1NJN1]	1	41.06	ENSGALG00000008095	Q5ZI55_CHICK	kinesin family member 23 [Source:RefSeq peptide;Acc:NP_001025725]	10	42.22
ENSGALG00000015358	Q91377_CHICK	myosin heavy chain 6 [Source:RefSeq peptide;Acc:NP_990097]	1	41.33	ENSGALG00000001041	KATNB1	katanin p80 subunit B 1 [Source:RefSeq peptide;Acc:NP_001025730]	11	47.85
ENSGALG00000005448	MYL3	slow skeletal ventricular myosin alkali light chain 3 [Source:RefSeq peptide;Acc:NP_990490]	2	42.09	ENSGALG00000008314	F1P0Z7_CHICK	protein tyrosine phosphatase, non-receptor type 7 [Source:RefSeq peptide;Acc:NP_001012886]	12	44.07
ENSGALG00000008677	Q49MC0_CHICK	vimentin [Source:RefSeq peptide;Acc:NP_001041541]	2	46.25	ENSGALG00000002197	Q6LEK2_CHICK	nucleophosmin 1 [Source:RefSeq peptide;Acc:NP_990598]	13	41.08
ENSGALG00000011491	DC1L1_CHICK	Cytoplasmic dynein 1 light intermediate chain 1 [Source:UniProtKB/Swiss-Prot;Acc:Q90828]	2	40.38	ENSGALG00000003231	F1NLI8_CHICK	kinesin family member 20A [Source:RefSeq peptide;Acc:NP_001012801]	13	43.7
ENSGALG00000011712	Q90976_CHICK	beaded filament structural protein 2, phakinin [Source:RefSeq peptide;Acc:NP_990549]	2	45.43	ENSGALG00000006860	F1NIP3_CHICK	kinesin family member 3A [Source:RefSeq peptide;Acc:NP_001025793]	13	42.79
ENSGALG00000012821	TUBB2B	tubulin, beta 2B [Source:RefSeq peptide;Acc:NP_001004400]	2	62.28	ENSGALG00000006500	NDE1_CHICK	Nuclear distribution protein nudE homolog 1 [Source:UniProtKB/Swiss-Prot;Acc:Q5ZMC9]	14	39.58
ENSGALG00000014854	MLRN_CHICK	Myosin regulatory light chain 2, smooth muscle minor isoform [Source:UniProtKB/Swiss-Prot;Acc:P24032]	2	42.51	ENSGALG00000006520	MYH11_CHICK	Myosin-11 [Source:UniProtKB/Swiss-Prot;Acc:P10587]	14	38.83
ENSGALG00000015215	MARE2_CHICK	Microtubule-associated protein RP/EB family member 2 [Source:UniProtKB/Swiss-Prot;Acc:Q5ZKK1]	2	43.02	ENSGALG00000002107	Q5ZJ38_CHICK	RAN binding protein 1 [Source:RefSeq peptide;Acc:NP_001006183]	15	42.74
ENSGALG00000016308	MYC_CHICK	Myc proto-oncogene protein [Source:UniProtKB/Swiss-Prot;Acc:P01109]	2	57.53	ENSGALG00000004467	CLIP1_CHICK	CAP-Gly domain-containing linker protein 1 [Source:UniProtKB/Swiss-Prot;Acc:O42184]	15	40.24
ENSGALG00000008667	DSTN	destrin [Source:RefSeq peptide;Acc:NP_990859]	3	48.97	ENSGALG00000004582	MYL2	myosin, light chain 2, regulatory, cardiac, slow [Source:HGNC Symbol;Acc:7583]	15	53.48
ENSGALG00000008713	BIRC5	survivin isoform 3 [Source:RefSeq peptide;Acc:NP_989566]	3	56.26	ENSGALG00000007153		Uncharacterized protein [Source:UniProtKB/TrEMBL;Acc:Q5F412]	15	51.72
ENSGALG00000008735	BFSP1	beaded filament structural protein 1, filensin [Source:RefSeq peptide;Acc:NP_990482]	3	43.33	ENSGALG00000008586	F1NYB1_CHICK	tubulin, beta 3 [Source:RefSeq peptide;Acc:NP_001026769]	17	60.1
ENSGALG00000009690	CENPF	cardiac muscle factor 1 CMF1 [Source:RefSeq peptide;Acc:NP_989976]	3	36.56	ENSGALG00000001163	NDEL1_CHICK	Nuclear distribution protein nudE-like 1 [Source:UniProtKB/Swiss-Prot;Acc:Q5ZKH4]	18	47.04
ENSGALG00000013742	EZR	ezrin [Source:RefSeq peptide;Acc:NP_990216]	3	42.89	ENSGALG00000001183	Q789A6_CHICK	myosin, heavy polypeptide 10, non-muscle [Source:RefSeq peptide;Acc:NP_990805]	18	42.82
ENSGALG00000013900	MAP7	microtubule-associated protein 7 [Source:RefSeq peptide;Acc:NP_001026243]	3	41.43	ENSGALG00000023705		Uncharacterized protein [Source:UniProtKB/TrEMBL;Acc:F1ND26]	18	42.33
ENSGALG00000015898	MYO6	myosin VI [Source:RefSeq peptide;Acc:NP_990066]	3	37.42	ENSGALG00000023800	Q90900_CHICK	myosin, heavy chain 1, skeletal muscle, adult [Source:RefSeq peptide;Acc:NP_989559]	18	40.89
ENSGALG00000004195	F1P1M8_CHICK	kinesin family member 4A [Source:RefSeq peptide;Acc:NP_990306]	4	43.94	ENSGALG00000023867	MYH1	muscle embryonic myosin heavy chain 3 [Source:RefSeq peptide;Acc:NP_001013414]	18	42.4
ENSGALG00000007537	INCENP	inner centromere protein antigens 135/155kDa [Source:RefSeq peptide;Acc:NP_990661]	5	43.29	ENSGALG00000023884		Uncharacterized protein [Source:UniProtKB/TrEMBL;Acc:F1NZF5]	18	40.14
ENSGALG00000009320	PSN1_CHICK	Presenilin-1Presenilin-1 NTF subunitPresenilin-1 CTF subunit [Source:UniProtKB/Swiss-Prot;Acc:Q4JIM4]	5	37.38	ENSGALG00000001793	A4UNW1_CHICK	Uncharacterized protein [Source:UniProtKB/TrEMBL;Acc:F1NGQ7]	19	41.51
ENSGALG00000009844	ACTC_CHICK	Actin, alpha cardiac muscle 1 [Source:UniProtKB/Swiss-Prot;Acc:P68034]	5	40.92	ENSGALG00000002709	MYO1C	myosin IC [Source:RefSeq peptide;Acc:NP_001006220]	19	43.54
ENSGALG00000011528		Uncharacterized protein [Source:UniProtKB/TrEMBL;Acc:E1BZD8]	5	37.76	ENSGALG00000005834	LIS1_CHICK	Lissencephaly-1 homolog [Source:UniProtKB/Swiss-Prot;Acc:Q9PTR5]	19	42.19
ENSGALG00000003085	CDC2	cell division cycle 2, G1 to S and G2 to M [Source:RefSeq peptide;Acc:NP_990645]	6	43.31	ENSGALG00000013781	Q90WH5_CHICK	myosin, heavy chain 7, cardiac muscle, beta [Source:RefSeq peptide;Acc:NP_001001302]	19	50.99
ENSGALG00000003526	Q5ZKY5_CHICK	tubulin, gamma complex associated protein 2 [Source:RefSeq peptide;Acc:NP_001006496]	6	46.05	ENSGALG00000001050	MLRM_CHICK	Myosin regulatory light chain 2, smooth muscle major isoform [Source:UniProtKB/Swiss-Prot;Acc:P02612]	20	48.09
ENSGALG00000006790	F1NXA1_CHICK	hypothetical protein LOC423809 [Source:RefSeq peptide;Acc:NP_001026401]	6	38.05	ENSGALG00000006604	Q5F423_CHICK	kinesin family member 3B [Source:RefSeq peptide;Acc:NP_001012852]	20	45
ENSGALG00000024284	KRFJ_CHICK	Beta-keratin-related protein [Source:UniProtKB/Swiss-Prot;Acc:O13152]	6	67.58	ENSGALG00000006657	MARE1_CHICK	Microtubule-associated protein RP/EB family member 1 [Source:UniProtKB/Swiss-Prot;Acc:Q5ZLC7]	20	48.22
ENSGALG00000024285	KRFJ_CHICK	Beta-keratin-related protein [Source:UniProtKB/Swiss-Prot;Acc:O13152]	6	58.37	ENSGALG00000007447	TBB6_CHICK	Tubulin beta-6 chain [Source:UniProtKB/Swiss-Prot;Acc:P09207]	20	41.33
ENSGALG00000002907	MLE1_CHICK	Myosin light chain 1, skeletal muscle isoform [Source:UniProtKB/Swiss-Prot;Acc:P02604]	7	43.8	ENSGALG00000004034	CAPZB_CHICK	F-actin-capping protein subunit beta isoforms 1 and 2 [Source:UniProtKB/Swiss-Prot;Acc:P14315]	21	43.6
ENSGALG00000011324	F1NW97_CHICK	Uncharacterized protein [Source:UniProtKB/TrEMBL;Acc:F1NW97]	7	59.19	ENSGALG00000000317	F1NUT7_CHICK	Uncharacterized protein [Source:UniProtKB/TrEMBL;Acc:E1BRI6]	22	51.93
ENSGALG00000005302	SASS6	spindle assembly abnormal protein 6 [Source:RefSeq peptide;Acc:NP_001026444]	8	39.12	ENSGALG00000000895	NUDC	nuclear distribution gene C homolog [Source:RefSeq peptide;Acc:NP_001006311]	23	47.62
ENSGALG00000004353	TBCA	tubulin folding cofactor A [Source:HGNC Symbol;Acc:11579]	Z	38.16	ENSGALG00000001475	STMN1_CHICK	Stathmin [Source:UniProtKB/Swiss-Prot;Acc:P31395]	23	45.4
ENSGALG00000014692	F1NR20_CHICK	lamin B1 [Source:RefSeq peptide;Acc:NP_990617]	Z	40.31	ENSGALG00000009196			25	63.64
ENSGALG00000014737	F1NAZ3_CHICK	kinesin heavy chain member 2A [Source:RefSeq peptide;Acc:NP_001034401]	Z	37.45	ENSGALG00000013668			25	51.28
ENSGALG00000014999	MAP1B	microtubule-associated protein 1B [Source:HGNC Symbol;Acc:6836]	Z	40.43	ENSGALG00000018882			25	51.12
					ENSGALG00000018914			25	62.96
					ENSGALG00000024138			25	61.36
					ENSGALG00000024142			25	64.31
					ENSGALG00000024143			25	64.98
					ENSGALG00000000432	F1NUP6_CHICK	Uncharacterized protein [Source:UniProtKB/TrEMBL;Acc:F1NRB9]	26	44.93
					ENSGALG00000001547	CAZA1_CHICK	F-actin-capping protein subunit alpha-1 [Source:UniProtKB/Swiss-Prot;Acc:P13127]	26	41.28
					ENSGALG00000000585	MYL4	atrial/embryonic alkali myosin light chain [Source:RefSeq peptide;Acc:NP_990810]	27	56.15
					ENSGALG00000000878	KI18B_CHICK	Kinesin-like protein KIF18B [Source:UniProtKB/Swiss-Prot;Acc:Q5ZLK6]	27	59.49
					ENSGALG00000019718	F1NDN5_CHICK	keratin 15 [Source:RefSeq peptide;Acc:NP_001001312]	27	46.2
					ENSGALG00000019719	F1NDN9_CHICK	keratin 19 [Source:RefSeq peptide;Acc:NP_990340]	27	47.02
					ENSGALG00000023855	F1NDP0_CHICK	keratin 14 (epidermolysis bullosa simplex, Dowling-Meara, Koebner) [Source:RefSeq peptide;Acc:NP_001001311]	27	59.31
					ENSGALG00000000470	F1NP51_CHICK	lamin B2 [Source:RefSeq peptide;Acc:NP_990616]	28	43.08
The informations are from Ensembl.

[truncated: 6 more sheets: 6-11, 6-12, 6-13, 6-14, 6-15, 6-16]
